# Supplementary material for: 1-(3,4-Dimethyl­benzyl­idene)-4-ethyl­thio­semicarbazide
Source: Acta Crystallogr Sect E Struct Rep Online. 2010 Sep 30;66(Pt 10):o2685. doi: 10.1107/S1600536810038389 (PMC2983114; doi:10.1107/S1600536810038389)
Supplement: Supplementary file 2 [file e-66-o2685-Isup2.hkl]

# 
# h,k,l, Fc-squared, Fo-squared, sigma(Fo-squared) and status flag 
# 
data_I
_shelx_title ' z in P2(1)/c' 
_shelx_refln_list_code          4 
_shelx_F_calc_maximum      191.85 
_exptl_crystal_F_000       504.00 
_reflns_d_resolution_high  0.7701 
 
loop_ 
 _symmetry_equiv_pos_as_xyz 
 'x, y, z' 
 '-x, y+1/2, -z+1/2' 
 '-x, -y, -z' 
 'x, -y-1/2, z-1/2' 
 
_cell_length_a     8.6659 
_cell_length_b    15.2073 
_cell_length_c     9.9929 
_cell_angle_alpha  90.000 
_cell_angle_beta   93.470 
_cell_angle_gamma  90.000 
 
_shelx_F_squared_multiplier     1.000 
 
loop_ 
 _refln_index_h 
 _refln_index_k 
 _refln_index_l 
 _refln_F_squared_calc 
 _refln_F_squared_meas 
 _refln_F_squared_sigma 
 _refln_observed_status 
   2   0   0     2387.44     2538.27     98.08 o 
   3   0   0     1891.87     2048.50     74.41 o 
   4   0   0      829.68      971.68     27.95 o 
   5   0   0        5.83        2.77      0.57 o 
   6   0   0      811.97     1016.00     35.39 o 
   7   0   0     1352.47     1553.63     67.21 o 
   8   0   0        9.89        5.07      1.38 o 
   9   0   0        4.64       18.57      9.51 o 
  10   0   0        3.25        3.91      2.16 o 
  11   0   0        1.12        0.67      1.75 o 
   2   1   0      155.43      120.33      1.25 o 
   3   1   0      503.23      567.59      8.84 o 
   4   1   0      892.58     1072.63     22.47 o 
   5   1   0       17.67       13.29      0.93 o 
   6   1   0       91.64       90.67      2.67 o 
   7   1   0       69.06       73.25      3.33 o 
   8   1   0       14.32       13.26      1.37 o 
   9   1   0        1.08        1.51      0.79 o 
  10   1   0        0.11        0.00      0.70 o 
  11   1   0        4.82        5.94      2.00 o 
   1   2   0       31.18       18.28      0.28 o 
   2   2   0       83.46       51.57      0.75 o 
   3   2   0     1062.13     1172.33     23.72 o 
   4   2   0      108.68       89.81      1.47 o 
   5   2   0      109.04      106.14      2.10 o 
   6   2   0       97.58       96.22      2.70 o 
   7   2   0        7.29        8.96      0.87 o 
   8   2   0        2.73        1.57      0.74 o 
   9   2   0        8.41        7.66      1.26 o 
  10   2   0        0.09       -0.19      0.60 o 
  11   2   0        1.34        1.74      1.38 o 
   1   3   0     5662.14     4687.49    740.63 o 
   2   3   0      701.73      795.20     13.91 o 
   3   3   0      439.44      480.57      7.50 o 
   4   3   0      305.88      324.90      4.94 o 
   5   3   0       81.15       63.17      1.72 o 
   6   3   0        1.50        2.45      0.64 o 
   7   3   0        5.37        5.46      0.85 o 
   8   3   0       22.37       23.23      2.89 o 
   9   3   0        4.50        5.39      0.90 o 
  10   3   0        0.84        0.38      0.71 o 
  11   3   0        0.04        0.21      0.75 o 
   0   4   0     4497.22     5011.82    223.06 o 
   1   4   0     8873.63     6492.21   1310.57 o 
   2   4   0      118.27      129.23      1.72 o 
   3   4   0      326.33      376.48      5.70 o 
   4   4   0      390.10      337.61      5.59 o 
   5   4   0       12.69        9.77      0.83 o 
   6   4   0      388.45      412.74      7.84 o 
   7   4   0       69.23       81.22      1.90 o 
   8   4   0       54.99       55.22      2.46 o 
   9   4   0        0.20        0.22      0.59 o 
  10   4   0        0.46        2.22      1.05 o 
  11   4   0        0.04       -1.12      1.33 o 
   1   5   0       14.09        6.74      0.48 o 
   2   5   0      591.16      695.16     13.86 o 
   3   5   0        0.04        5.92      0.76 o 
   4   5   0      158.00      164.76      2.75 o 
   5   5   0      291.62      307.40      5.88 o 
   6   5   0       71.66       74.17      2.37 o 
   7   5   0       44.61       45.65      2.14 o 
   8   5   0       30.97       32.76      1.91 o 
   9   5   0        0.80        0.08      0.51 o 
  10   5   0        0.14        0.04      0.63 o 
   0   6   0     1062.84     1308.12     32.33 o 
   1   6   0      594.00      560.71      8.97 o 
   2   6   0       84.92      104.38      3.62 o 
   3   6   0       33.98       24.71      0.93 o 
   4   6   0       61.97       56.15      1.25 o 
   5   6   0      145.70      136.07      3.03 o 
   6   6   0      100.81      107.37      2.96 o 
   7   6   0       98.49      104.54      3.35 o 
   8   6   0        0.09        0.38      0.57 o 
   9   6   0       10.09       10.46      1.30 o 
  10   6   0        0.53        0.35      0.59 o 
   1   7   0     1129.99     1092.97     22.95 o 
   2   7   0     1088.24     1165.35     38.38 o 
   3   7   0        1.45        5.70      0.90 o 
   4   7   0       74.70       63.25      1.69 o 
   5   7   0      560.48      572.22     11.61 o 
   6   7   0      139.50      142.22      3.29 o 
   7   7   0        0.07        0.19      0.38 o 
   8   7   0        8.70        9.19      0.95 o 
   9   7   0        3.77        4.14      0.96 o 
  10   7   0        0.64        0.22      0.64 o 
   0   8   0      651.17      641.75     22.68 o 
   1   8   0       93.61       93.63      2.20 o 
   2   8   0        1.46        0.43      0.22 o 
   3   8   0       27.19       38.58      1.78 o 
   4   8   0       14.55       15.53      0.69 o 
   5   8   0      129.41      138.77      4.09 o 
   6   8   0        2.34        1.36      0.58 o 
   7   8   0       63.77       69.35      2.56 o 
   8   8   0       18.17       16.09      1.44 o 
   9   8   0        0.02       -0.37      0.59 o 
  10   8   0        3.57        3.28      0.71 o 
   1   9   0       25.83       27.24      1.35 o 
   2   9   0       93.90       78.20      1.35 o 
   3   9   0       74.55       99.74      1.91 o 
   4   9   0       30.37       32.27      4.09 o 
   5   9   0        0.10       -0.33      0.33 o 
   6   9   0       56.78       57.60      2.21 o 
   7   9   0       21.99       19.41      1.93 o 
   8   9   0        9.20        7.10      1.42 o 
   9   9   0        2.84        1.95      0.56 o 
   0  10   0      391.84      414.18      9.16 o 
   1  10   0       85.72       84.82      4.28 o 
   2  10   0       20.07       14.98      0.59 o 
   3  10   0       15.98       14.60      0.74 o 
   4  10   0      101.05      111.03      3.01 o 
   5  10   0      188.71      183.11      4.30 o 
   6  10   0       82.30       86.30      2.94 o 
   7  10   0       21.31       22.95      1.46 o 
   8  10   0        0.86        0.69      0.40 o 
   9  10   0       40.57       44.15      2.18 o 
   1  11   0      325.18      295.94      5.84 o 
   2  11   0      829.64      912.72     17.57 o 
   3  11   0       82.05      107.84      2.62 o 
   4  11   0      766.97      769.20     17.84 o 
   5  11   0      350.49      381.37      8.92 o 
   6  11   0       30.17       30.62      1.55 o 
   7  11   0        0.24        1.38      0.58 o 
   8  11   0       11.32       11.26      1.21 o 
   9  11   0        0.69        2.04      0.74 o 
   0  12   0      186.22      173.83      4.83 o 
   1  12   0        0.40        0.05      0.27 o 
   2  12   0        0.11        0.06      0.20 o 
   3  12   0        8.89        7.90      0.76 o 
   4  12   0       69.20       70.09      2.52 o 
   5  12   0       25.28       23.54      0.98 o 
   6  12   0        7.70       12.38      0.76 o 
   7  12   0        5.90        6.36      0.87 o 
   8  12   0        4.56        4.71      0.67 o 
   1  13   0      117.84      128.80      3.30 o 
   2  13   0        4.16        4.18      0.47 o 
   3  13   0       12.16       13.36      0.66 o 
   4  13   0        3.85        2.63      0.57 o 
   5  13   0        1.60        1.64      0.37 o 
   6  13   0        3.09        4.70      0.82 o 
   7  13   0        3.20        4.82      0.87 o 
   8  13   0        2.39        2.40      0.45 o 
   0  14   0        4.09        4.59      1.62 o 
   1  14   0        3.60        3.08      0.53 o 
   2  14   0        0.85        1.24      0.31 o 
   3  14   0       37.68       41.97      1.15 o 
   4  14   0       24.31       23.02      0.82 o 
   5  14   0        2.61        1.54      0.44 o 
   6  14   0       23.78       31.81      2.53 o 
   7  14   0        0.66        1.55      0.51 o 
   1  15   0       22.62       25.06      2.46 o 
   2  15   0       12.89       12.34      0.85 o 
   3  15   0        6.39        5.86      0.49 o 
   4  15   0       19.21       16.82      1.04 o 
   5  15   0       54.16       55.17      1.73 o 
   6  15   0       15.60       20.27      0.98 o 
   7  15   0        1.02        0.38      0.50 o 
   0  16   0       49.59       46.17      4.59 o 
   1  16   0        4.20        3.00      0.74 o 
   2  16   0        6.08        5.36      0.47 o 
   3  16   0        4.40        3.97      0.43 o 
   4  16   0       11.97       12.00      0.78 o 
   5  16   0        7.31        8.90      0.64 o 
   6  16   0        2.43        2.31      0.46 o 
   1  17   0       22.65       22.25      0.82 o 
   2  17   0        0.27        0.27      0.28 o 
   3  17   0        4.20        2.89      0.41 o 
   4  17   0       15.22       17.37      0.77 o 
   5  17   0        1.43        0.97      0.35 o 
   0  18   0        6.51        8.14      1.28 o 
   1  18   0        5.51        8.58      0.99 o 
   2  18   0        0.26        0.01      0.24 o 
   3  18   0       11.07       12.75      0.73 o 
   4  18   0        1.67        2.88      0.45 o 
   1  19   0        0.00        0.07      0.29 o 
   2  19   0        0.05        0.18      0.60 o 
   3  19   0        0.24        1.32      0.91 o 
 -11   1   1        0.00        0.20      1.14 o 
 -10   1   1        0.71        0.85      0.59 o 
  -9   1   1       42.58       44.41      2.81 o 
  -8   1   1       40.07       38.39      1.96 o 
  -7   1   1        2.24        6.13      1.89 o 
  -6   1   1      189.68      187.37      4.40 o 
  -5   1   1        6.63        2.29      0.37 o 
  -4   1   1      375.60      451.75      7.69 o 
  -3   1   1      143.13      156.12      2.61 o 
  -2   1   1     6171.33     5982.37    255.59 o 
  -1   1   1      746.42      811.27     11.54 o 
   1   1   1     3326.72     3372.02    103.33 o 
   2   1   1      845.19     1037.29     18.89 o 
   3   1   1      332.56      304.88      4.93 o 
   4   1   1        5.84        5.17      0.31 o 
   5   1   1       77.37       83.80      2.21 o 
   6   1   1        1.23        0.85      0.38 o 
   7   1   1       45.52       44.68      1.85 o 
   8   1   1        0.75        1.38      0.64 o 
   9   1   1        4.22        6.51      0.67 o 
  10   1   1        5.63        5.73      1.23 o 
  11   1   1        2.78        1.62      1.18 o 
 -11   2   1        0.96        3.09      1.40 o 
 -10   2   1        4.53        2.56      1.25 o 
  -9   2   1      105.01      115.25      3.32 o 
  -8   2   1      154.89      186.82      5.95 o 
  -7   2   1        6.24        8.11      0.86 o 
  -6   2   1      183.08      193.93      4.50 o 
  -5   2   1      302.69      323.23      6.02 o 
  -4   2   1       59.32       49.80      1.20 o 
  -3   2   1     2957.92     3067.13     96.62 o 
  -2   2   1    36805.74    26483.68   2561.41 o 
  -1   2   1    12532.41    11855.25    563.56 o 
   0   2   1      328.42      340.96      7.87 o 
   1   2   1      688.75      869.18     14.11 o 
   2   2   1     1078.87     1152.88     22.05 o 
   3   2   1      125.44      147.32      1.83 o 
   4   2   1     1605.60     1874.31     47.61 o 
   5   2   1     1778.46     2200.72     65.24 o 
   6   2   1      131.73      116.49      2.79 o 
   7   2   1       28.91       32.37      1.15 o 
   8   2   1       22.01       24.08      1.19 o 
   9   2   1        0.46        1.12      0.69 o 
  10   2   1        0.81        1.62      0.77 o 
  11   2   1        0.60        0.37      0.70 o 
 -11   3   1        0.14       -0.24      0.55 o 
 -10   3   1       10.95       11.12      1.86 o 
  -9   3   1        3.58        3.42      1.13 o 
  -8   3   1        3.07        3.32      1.06 o 
  -7   3   1       64.86       62.76      2.04 o 
  -6   3   1       87.99      101.75      1.92 o 
  -5   3   1        1.06        4.00      0.61 o 
  -4   3   1       31.45       18.07      0.86 o 
  -3   3   1       35.89       35.05      0.84 o 
  -2   3   1     4674.43     5132.62    183.76 o 
  -1   3   1        3.29        1.60      0.16 o 
   0   3   1     1732.91     1972.64     38.46 o 
   1   3   1      515.21      515.01     11.52 o 
   2   3   1      495.73      485.30      7.62 o 
   3   3   1      118.38       94.45      1.28 o 
   4   3   1      480.87      590.00     10.52 o 
   5   3   1      783.71      836.23     18.56 o 
   6   3   1       37.65       27.88      0.99 o 
   7   3   1        7.45        8.99      0.89 o 
   8   3   1        0.19        0.86      0.49 o 
   9   3   1        2.56        4.06      0.68 o 
  10   3   1        6.20        6.41      1.29 o 
  11   3   1        6.58        7.99      1.20 o 
 -11   4   1        0.56        1.48      1.05 o 
 -10   4   1        0.11        0.18      0.50 o 
  -9   4   1       10.63       13.69      1.95 o 
  -8   4   1       61.60       71.76      2.77 o 
  -7   4   1       22.80       25.92      1.25 o 
  -6   4   1       11.25       10.19      0.94 o 
  -5   4   1      332.21      321.97      6.49 o 
  -4   4   1        0.31        3.23      1.31 o 
  -3   4   1      133.60      111.09      2.90 o 
  -2   4   1     1191.77     1418.87     27.86 o 
  -1   4   1     1438.54     1655.09     34.18 o 
   0   4   1     1540.70     1506.50     24.75 o 
   1   4   1      336.42      368.05      7.42 o 
   2   4   1     1650.35     1773.87     42.26 o 
   3   4   1        8.12        8.04      0.32 o 
   4   4   1      176.14      164.78      2.82 o 
   5   4   1      131.47      140.18      2.61 o 
   6   4   1       37.63       44.30      1.15 o 
   7   4   1        1.88        2.02      0.40 o 
   8   4   1        2.08        1.73      0.68 o 
   9   4   1       11.60       13.45      1.37 o 
  10   4   1        3.19        3.46      1.03 o 
 -10   5   1        0.09        0.44      0.66 o 
  -9   5   1       11.86       10.87      1.27 o 
  -8   5   1       47.12       52.59      1.94 o 
  -7   5   1      390.00      409.96     10.91 o 
  -6   5   1        1.75        3.38      0.49 o 
  -5   5   1      432.27      463.33      9.54 o 
  -4   5   1      213.12      179.64      3.72 o 
  -3   5   1      382.05      367.56      5.64 o 
  -2   5   1      522.75      489.64     14.38 o 
  -1   5   1      425.53      454.21     11.84 o 
   0   5   1     4375.55     4698.72    133.80 o 
   1   5   1      246.11      237.85      3.67 o 
   2   5   1     3110.10     3509.44    104.64 o 
   3   5   1       36.78       25.45      0.68 o 
   4   5   1       72.97       93.26      1.99 o 
   5   5   1       88.96      104.02      2.07 o 
   6   5   1        1.85       -0.11      0.35 o 
   7   5   1        0.52        1.80      0.76 o 
   8   5   1        3.86        2.54      0.70 o 
   9   5   1       12.97       14.15      1.04 o 
  10   5   1        3.69        2.80      0.98 o 
 -10   6   1       23.72       26.17      2.19 o 
  -9   6   1       38.51       44.49      2.76 o 
  -8   6   1        7.33        9.22      1.05 o 
  -7   6   1      165.09      183.35      5.76 o 
  -6   6   1       96.16       99.19      3.09 o 
  -5   6   1        3.42        1.07      0.36 o 
  -4   6   1       67.43       69.67      1.18 o 
  -3   6   1     2902.06     3330.28    100.70 o 
  -2   6   1     1450.71     1595.02    134.36 o 
  -1   6   1      184.65      139.49      2.61 o 
   0   6   1      292.67      286.99      3.20 o 
   1   6   1      245.30      186.05      2.41 o 
   2   6   1      159.95      135.96      2.06 o 
   3   6   1      586.09      590.64      9.21 o 
   4   6   1      670.48      725.14     17.51 o 
   5   6   1       92.33       84.89      1.89 o 
   6   6   1        0.71        0.81      0.47 o 
   7   6   1        0.50        0.34      0.47 o 
   8   6   1       15.26       16.00      1.19 o 
   9   6   1        0.17        0.41      0.50 o 
  10   6   1        0.02        0.23      0.65 o 
 -10   7   1        0.38       -0.06      0.42 o 
  -9   7   1       14.25       16.80      1.70 o 
  -8   7   1       23.51       23.47      1.93 o 
  -7   7   1       38.39       45.89      2.07 o 
  -6   7   1        6.35        6.85      0.67 o 
  -5   7   1       10.80        6.76      0.46 o 
  -4   7   1       80.51       99.98      7.89 o 
  -3   7   1      153.09      156.96     11.70 o 
  -2   7   1       16.72        5.26      0.77 o 
  -1   7   1      136.05      108.01      2.66 o 
   0   7   1      222.57      181.24      2.15 o 
   1   7   1       86.47       81.68      1.17 o 
   2   7   1       77.48       52.48      1.08 o 
   3   7   1       44.64       63.84      1.26 o 
   4   7   1      123.45       93.68      1.65 o 
   5   7   1       13.13       18.62      1.00 o 
   6   7   1      131.42      136.78      3.13 o 
   7   7   1       50.87       58.09      1.94 o 
   8   7   1        6.08        3.92      0.69 o 
   9   7   1        0.12        0.09      0.51 o 
  10   7   1        4.74        4.07      0.88 o 
 -10   8   1        6.14        5.16      1.17 o 
  -9   8   1        3.00        2.28      0.61 o 
  -8   8   1       15.48       14.78      0.83 o 
  -7   8   1       92.70      100.48      2.42 o 
  -6   8   1      477.73      489.30     10.73 o 
  -5   8   1       11.58       20.20      1.80 o 
  -4   8   1      111.16       94.95      1.91 o 
  -3   8   1      124.81      125.17      2.43 o 
  -2   8   1      451.03      512.59      7.83 o 
  -1   8   1      313.94      298.61      3.71 o 
   0   8   1       67.07       99.81      1.27 o 
   1   8   1      848.70      878.22     14.40 o 
   2   8   1      244.89      219.86      3.01 o 
   3   8   1       72.30       44.89      1.21 o 
   4   8   1      303.17      318.48      5.74 o 
   5   8   1      280.36      278.85      4.92 o 
   6   8   1       41.39       45.44      1.48 o 
   7   8   1      166.08      179.02      4.67 o 
   8   8   1       12.35       11.83      1.13 o 
   9   8   1        0.16        0.59      0.59 o 
  10   8   1        3.74        4.88      1.08 o 
 -10   9   1        0.00       -0.13      0.53 o 
  -9   9   1        0.01        0.17      0.26 o 
  -8   9   1       18.56       18.67      1.19 o 
  -7   9   1      105.63      111.40      4.19 o 
  -6   9   1      389.11      418.95      9.95 o 
  -5   9   1        9.35        3.28      0.77 o 
  -4   9   1      687.12      721.13     16.89 o 
  -3   9   1      367.67      318.32      5.41 o 
  -2   9   1        0.09        1.14      0.52 o 
  -1   9   1      645.47      616.50     17.94 o 
   0   9   1      658.25      733.05     11.06 o 
   1   9   1      213.78      232.07      3.24 o 
   2   9   1      106.03       96.19      1.56 o 
   3   9   1     1128.81     1231.37     27.01 o 
   4   9   1      218.84      189.92      4.07 o 
   5   9   1        4.62        8.49      0.74 o 
   6   9   1      107.02      113.43      2.36 o 
   7   9   1        1.21        2.21      0.49 o 
   8   9   1        3.48        3.95      0.64 o 
   9   9   1        1.10        1.24      0.55 o 
  -9  10   1        0.93        1.03      0.55 o 
  -8  10   1        3.29        3.88      0.67 o 
  -7  10   1       23.18       21.98      1.01 o 
  -6  10   1       44.78       48.57      1.75 o 
  -5  10   1        0.15        0.19      0.50 o 
  -4  10   1       50.60       50.70      1.94 o 
  -3  10   1        2.72        1.22      0.46 o 
  -2  10   1      244.85      230.75      3.16 o 
  -1  10   1       40.78       44.94      0.74 o 
   0  10   1       62.34       77.01      1.69 o 
   1  10   1        5.20        3.46      0.31 o 
   2  10   1        1.88        0.79      0.24 o 
   3  10   1      112.85      107.61      3.06 o 
   4  10   1        0.07        0.32      0.31 o 
   5  10   1      123.25      128.30      2.75 o 
   6  10   1       50.67       60.55      1.82 o 
   7  10   1        0.27        0.14      0.25 o 
   8  10   1        8.40        6.91      1.37 o 
   9  10   1       14.61       13.05      1.64 o 
  -9  11   1        0.01       -0.32      0.62 o 
  -8  11   1        2.36        2.55      0.48 o 
  -7  11   1       10.04        9.00      0.87 o 
  -6  11   1        2.96        4.45      0.57 o 
  -5  11   1        4.99        3.39      0.72 o 
  -4  11   1       12.17       12.49      0.85 o 
  -3  11   1       78.69       79.54      2.05 o 
  -2  11   1       12.61        9.75      0.50 o 
  -1  11   1        4.13        3.47      0.27 o 
   0  11   1        2.42        1.63      0.25 o 
   1  11   1       13.51       12.32      0.63 o 
   2  11   1        2.40        2.44      0.32 o 
   3  11   1       10.16        6.50      0.58 o 
   4  11   1       83.41       81.65      1.75 o 
   5  11   1       68.09       79.12      2.14 o 
   6  11   1        0.61        0.50      0.40 o 
   7  11   1        0.02       -0.11      0.37 o 
   8  11   1        3.77        2.83      0.60 o 
   9  11   1        0.13        0.50      0.47 o 
  -8  12   1       11.37        9.30      0.83 o 
  -7  12   1        9.47        7.25      0.74 o 
  -6  12   1        0.13        0.28      0.38 o 
  -5  12   1      104.76      121.98      2.99 o 
  -4  12   1       46.33       42.75      1.39 o 
  -3  12   1        3.41        1.80      0.34 o 
  -2  12   1       41.35       45.32      1.57 o 
  -1  12   1       38.53       36.79      1.74 o 
   0  12   1       45.60       56.30      1.34 o 
   1  12   1       64.33       55.18      1.33 o 
   2  12   1      250.29      249.85      3.90 o 
   3  12   1      176.95      173.39      3.05 o 
   4  12   1      121.08      131.42      2.65 o 
   5  12   1       25.55       34.36      1.02 o 
   6  12   1        2.46        3.33      0.55 o 
   7  12   1       19.48       19.96      1.27 o 
   8  12   1       33.83       32.95      1.71 o 
  -8  13   1        6.68        7.20      0.87 o 
  -7  13   1       38.23       41.81      1.72 o 
  -6  13   1       48.52       43.28      1.35 o 
  -5  13   1        2.51        6.63      1.50 o 
  -4  13   1       52.21       50.61      1.89 o 
  -3  13   1       67.93       66.40      1.43 o 
  -2  13   1       15.46       22.01      1.42 o 
  -1  13   1       45.54       49.28      2.19 o 
   0  13   1      226.67      232.49      4.20 o 
   1  13   1       10.27       15.06      1.03 o 
   2  13   1      430.47      419.01      7.59 o 
   3  13   1      324.71      337.77      6.29 o 
   4  13   1       52.87       65.88      1.51 o 
   5  13   1        7.30        7.25      0.53 o 
   6  13   1        4.09        4.26      0.59 o 
   7  13   1       14.98       17.51      1.14 o 
   8  13   1        9.64        8.62      0.97 o 
  -7  14   1        5.15        5.39      0.54 o 
  -6  14   1        8.00       12.85      1.81 o 
  -5  14   1        4.41        5.05      0.64 o 
  -4  14   1        0.22        0.72      0.36 o 
  -3  14   1        7.18        8.84      0.97 o 
  -2  14   1        1.02        0.89      0.35 o 
  -1  14   1        5.13        8.24      1.39 o 
   0  14   1       18.63       18.41      0.91 o 
   1  14   1        0.01        0.04      0.21 o 
   2  14   1       56.26       60.20      1.50 o 
   3  14   1       27.61       33.29      0.98 o 
   4  14   1        0.88        0.26      0.24 o 
   5  14   1        0.28        0.19      0.27 o 
   6  14   1        4.46        3.80      0.52 o 
   7  14   1        4.30        4.37      0.74 o 
  -7  15   1        0.12        0.71      0.35 o 
  -6  15   1       13.66       13.62      1.01 o 
  -5  15   1       16.96       13.23      0.90 o 
  -4  15   1        2.12        1.49      0.43 o 
  -3  15   1        4.90        2.37      0.54 o 
  -2  15   1        7.65        5.28      0.63 o 
  -1  15   1        1.53        2.97      0.54 o 
   0  15   1        0.05        0.26      0.26 o 
   1  15   1       24.01       24.71      0.80 o 
   2  15   1        2.89        3.27      0.40 o 
   3  15   1        5.76        4.64      0.43 o 
   4  15   1        0.46        0.69      0.28 o 
   5  15   1        7.44        7.43      0.57 o 
   6  15   1        0.09       -0.03      0.27 o 
   7  15   1        0.44        0.09      0.32 o 
  -6  16   1        0.00       -0.27      0.42 o 
  -5  16   1        1.76        2.02      0.38 o 
  -4  16   1        0.13       -0.17      0.30 o 
  -3  16   1       31.41       37.76      1.82 o 
  -2  16   1       16.91       23.00      2.16 o 
  -1  16   1       15.95       18.39      1.65 o 
   0  16   1        8.74        9.41      0.86 o 
   1  16   1        0.96        0.63      0.27 o 
   2  16   1        4.45        3.28      0.39 o 
   3  16   1       12.60       11.94      0.68 o 
   4  16   1       23.23       23.32      0.99 o 
   5  16   1        5.64        5.07      0.60 o 
   6  16   1        8.51        6.71      1.03 o 
  -5  17   1        3.02        2.77      0.50 o 
  -4  17   1        0.58        0.18      0.25 o 
  -3  17   1        1.10        0.72      0.68 o 
  -2  17   1        0.86        0.62      0.36 o 
  -1  17   1       24.09       23.54      1.22 o 
   0  17   1        4.03        4.92      0.63 o 
   1  17   1       38.33       35.66      2.02 o 
   2  17   1       55.63       61.21      1.68 o 
   3  17   1       38.79       43.78      1.94 o 
   4  17   1       12.76       14.23      1.25 o 
   5  17   1        1.39        0.85      0.58 o 
  -4  18   1        0.02        0.04      0.20 o 
  -3  18   1        0.47        0.02      0.26 o 
  -2  18   1        1.76        1.42      0.37 o 
  -1  18   1        0.94        1.29      0.43 o 
   0  18   1        0.07        0.77      0.80 o 
   1  18   1        1.97        3.01      1.39 o 
   2  18   1        0.73        0.39      0.44 o 
   3  18   1        0.00        0.07      0.41 o 
   4  18   1        1.64        1.12      0.58 o 
  -2  19   1        9.02        6.30      1.12 o 
  -1  19   1        0.86        2.31      1.44 o 
   0  19   1        4.64        5.01      1.46 o 
   1  19   1        1.39        2.95      2.41 o 
   2  19   1        7.05        4.05      1.42 o 
 -11   0   2        4.12        4.95      2.23 o 
 -10   0   2       12.13       16.74      3.00 o 
  -9   0   2        8.49       20.09     11.33 o 
  -8   0   2       18.66       16.29      2.34 o 
  -7   0   2       42.19       59.35      3.29 o 
  -6   0   2       19.91       21.28      1.67 o 
  -5   0   2     1110.77     1066.45     36.06 o 
  -4   0   2      881.67     1231.73     40.35 o 
  -3   0   2     3702.10     4291.11    222.98 o 
  -2   0   2     1035.50     1054.00     23.13 o 
  -1   0   2        1.49        3.33      0.18 o 
   0   0   2        1.60        2.20      0.40 o 
   1   0   2     1528.08     1529.57     46.24 o 
   2   0   2     5110.08     5708.32    331.97 o 
   3   0   2      185.14      190.26      3.34 o 
   4   0   2      261.12      247.95      7.69 o 
   5   0   2       61.83       53.45      1.72 o 
   6   0   2       33.85       32.86      1.62 o 
   7   0   2        8.42        9.91      1.19 o 
   8   0   2        6.09        3.35      0.72 o 
   9   0   2       27.01       27.04      2.86 o 
  10   0   2        9.01       13.07      1.72 o 
 -11   1   2        6.15        4.52      1.11 o 
 -10   1   2        4.79        7.10      1.27 o 
  -9   1   2        3.67        4.32      1.26 o 
  -8   1   2       12.70       13.76      1.06 o 
  -7   1   2        8.48        9.38      0.90 o 
  -6   1   2       54.35       58.28      1.64 o 
  -5   1   2      168.65      169.30      3.13 o 
  -4   1   2       96.34       88.63      2.41 o 
  -3   1   2      592.69      552.75     10.11 o 
  -2   1   2      317.14      218.57      2.55 o 
  -1   1   2      963.34     1134.44     24.37 o 
   0   1   2     2804.11     2764.31     90.70 o 
   1   1   2      712.59      858.14     14.30 o 
   2   1   2      212.53      206.44      2.28 o 
   3   1   2        0.02        0.13      0.13 o 
   4   1   2        0.74        2.96      0.32 o 
   5   1   2       36.62       34.55      1.00 o 
   6   1   2       26.26       25.28      1.09 o 
   7   1   2        7.22        4.77      0.70 o 
   8   1   2       12.99       11.98      1.02 o 
   9   1   2        1.44        0.13      0.58 o 
  10   1   2        6.57        7.01      1.17 o 
 -11   2   2        0.97        1.38      0.95 o 
 -10   2   2        0.71        1.15      0.93 o 
  -9   2   2       45.51       62.47      6.06 o 
  -8   2   2        4.30        4.41      1.09 o 
  -7   2   2        0.05        0.63      0.59 o 
  -6   2   2        1.28        0.13      0.41 o 
  -5   2   2       43.47       56.24      1.81 o 
  -4   2   2       84.28       83.94      4.21 o 
  -3   2   2      682.10      750.68     12.91 o 
  -2   2   2     1740.02     2152.37     56.68 o 
  -1   2   2     3596.44     4156.29    167.05 o 
   0   2   2      516.19      572.28      9.28 o 
   1   2   2      577.39      579.34      8.92 o 
   2   2   2       13.20       13.20      0.66 o 
   3   2   2       43.37       51.75      1.11 o 
   4   2   2        0.13        1.14      0.68 o 
   5   2   2       36.55       31.87      1.20 o 
   6   2   2       65.28       74.14      1.30 o 
   7   2   2        3.33        6.92      0.67 o 
   8   2   2       37.85       37.45      1.58 o 
   9   2   2       15.36       17.62      1.30 o 
  10   2   2        8.21        9.16      1.50 o 
 -11   3   2        7.79        6.94      1.94 o 
 -10   3   2       37.40       40.46      2.28 o 
  -9   3   2       64.95       80.88      4.19 o 
  -8   3   2       21.12       27.25      1.70 o 
  -7   3   2       70.92       77.73      2.86 o 
  -6   3   2       84.17      100.26      2.86 o 
  -5   3   2       31.80       30.82      1.22 o 
  -4   3   2     1490.51     1636.38     45.34 o 
  -3   3   2     2463.30     2648.30     71.00 o 
  -2   3   2     2418.83     2728.15     81.08 o 
  -1   3   2       69.47       58.98      0.53 o 
   0   3   2     5700.72     5840.42    216.13 o 
   1   3   2      154.17      131.97      5.38 o 
   2   3   2       31.05       24.18      0.41 o 
   3   3   2     1053.60     1342.40     29.01 o 
   4   3   2      285.56      179.80      2.87 o 
   5   3   2       77.03       84.58      1.58 o 
   6   3   2        2.49        5.01      0.63 o 
   7   3   2      117.24      116.13      3.11 o 
   8   3   2       14.22       10.90      1.18 o 
   9   3   2        3.00        3.63      0.95 o 
  10   3   2        5.21        6.84      1.21 o 
 -10   4   2       11.10       15.54      3.37 o 
  -9   4   2       40.46       40.46      2.29 o 
  -8   4   2       48.62       62.34      3.88 o 
  -7   4   2        0.83        3.47      1.76 o 
  -6   4   2        0.18        0.52      0.31 o 
  -5   4   2      404.03      421.44      8.61 o 
  -4   4   2     6336.92     6930.63    305.88 o 
  -3   4   2     1084.93     1236.37     24.40 o 
  -2   4   2     1690.27     1987.26     45.62 o 
  -1   4   2      297.18      279.40      5.91 o 
   0   4   2      256.43      223.17      3.00 o 
   1   4   2      599.47      596.08     22.97 o 
   2   4   2     1454.27     1624.97     37.02 o 
   3   4   2     2826.53     3181.55    102.75 o 
   4   4   2        3.98        7.90      0.44 o 
   5   4   2      174.25      197.22      3.59 o 
   6   4   2      333.09      300.70      5.63 o 
   7   4   2        1.20        0.51      0.46 o 
   8   4   2       89.16       92.14      3.09 o 
   9   4   2        5.21        5.02      0.87 o 
  10   4   2        0.39        0.64      0.81 o 
 -10   5   2        0.51        0.79      0.68 o 
  -9   5   2        5.26       17.34      8.79 o 
  -8   5   2       44.40       53.05      3.11 o 
  -7   5   2        0.55        0.37      0.37 o 
  -6   5   2        3.65        5.85      0.57 o 
  -5   5   2        0.45       -0.19      0.39 o 
  -4   5   2      828.97      872.55     18.19 o 
  -3   5   2      231.57      233.32      3.40 o 
  -2   5   2      350.83      397.63     10.05 o 
  -1   5   2      921.94     1088.47     17.91 o 
   0   5   2      284.21      310.55     10.28 o 
   1   5   2       20.67       38.42      0.42 o 
   2   5   2      238.19      224.24      3.55 o 
   3   5   2      963.71     1330.58     30.34 o 
   4   5   2       10.93        9.79      0.38 o 
   5   5   2       85.02      106.53      2.27 o 
   6   5   2       44.18       36.18      1.34 o 
   7   5   2       74.37       70.54      2.22 o 
   8   5   2        0.50       -0.12      0.57 o 
   9   5   2       10.63       22.61      6.78 o 
  10   5   2       24.38       24.22      2.00 o 
 -10   6   2        8.46        6.27      2.08 o 
  -9   6   2       17.32       19.94      1.26 o 
  -8   6   2      104.11      116.95      3.48 o 
  -7   6   2       48.27       51.17      2.34 o 
  -6   6   2      102.37      106.51      2.86 o 
  -5   6   2       50.49       47.11      1.35 o 
  -4   6   2      264.28      297.77      5.22 o 
  -3   6   2      508.10      567.20     19.98 o 
  -2   6   2      143.20      143.76      3.33 o 
  -1   6   2      671.67      857.23     19.20 o 
   0   6   2        5.80        1.57      0.14 o 
   1   6   2       69.51       87.72      1.16 o 
   2   6   2      323.90      394.95      8.96 o 
   3   6   2      463.99      481.74      8.23 o 
   4   6   2        0.01        1.56      0.36 o 
   5   6   2      205.83      233.61      4.02 o 
   6   6   2       43.50       45.46      1.51 o 
   7   6   2       14.97       15.27      1.05 o 
   8   6   2       16.88       20.83      1.38 o 
   9   6   2        0.00        0.25      0.57 o 
  10   6   2        0.87        2.44      0.92 o 
 -10   7   2        2.49        2.13      0.73 o 
  -9   7   2       52.67       56.98      2.85 o 
  -8   7   2      125.92      146.51      4.79 o 
  -7   7   2       10.77       11.49      1.32 o 
  -6   7   2      310.81      310.78      9.20 o 
  -5   7   2       66.31       62.55      1.51 o 
  -4   7   2      123.48      111.25      2.16 o 
  -3   7   2      250.55      257.50      4.85 o 
  -2   7   2      913.58     1000.15     16.82 o 
  -1   7   2      101.74      142.85      1.73 o 
   0   7   2     1659.10     1847.96     35.87 o 
   1   7   2      578.78      593.21     18.28 o 
   2   7   2       88.09      121.36      1.95 o 
   3   7   2       75.58       65.88      1.10 o 
   4   7   2      185.23      165.90      2.51 o 
   5   7   2       50.46       43.89      1.27 o 
   6   7   2       10.45       13.16      0.87 o 
   7   7   2        7.21       10.08      0.89 o 
   8   7   2       44.38       46.20      1.97 o 
   9   7   2        0.09        0.04      0.48 o 
  10   7   2       14.45       12.97      1.26 o 
 -10   8   2        0.33        0.26      0.54 o 
  -9   8   2       18.32       16.11      2.45 o 
  -8   8   2       35.40       34.90      2.73 o 
  -7   8   2        5.29        3.52      0.53 o 
  -6   8   2       35.59       36.83      1.28 o 
  -5   8   2      369.03      394.86      7.95 o 
  -4   8   2      367.60      414.00      7.51 o 
  -3   8   2       24.60       11.04      0.53 o 
  -2   8   2      166.88      165.43      3.46 o 
  -1   8   2      253.88      262.00      3.27 o 
   0   8   2      110.61       80.34      0.99 o 
   1   8   2      286.24      296.19      3.67 o 
   2   8   2      753.05      776.72     21.51 o 
   3   8   2      186.03      192.51      3.56 o 
   4   8   2        7.95       10.50      0.45 o 
   5   8   2       11.36        9.93      0.65 o 
   6   8   2       29.12       33.19      1.28 o 
   7   8   2       42.18       47.65      1.61 o 
   8   8   2        3.29        4.36      0.69 o 
   9   8   2        3.27        4.18      0.74 o 
  10   8   2        0.07       -0.34      0.60 o 
  -9   9   2        0.50        0.22      0.62 o 
  -8   9   2        2.36        2.22      0.42 o 
  -7   9   2       17.84       17.58      1.06 o 
  -6   9   2        1.61        1.36      0.47 o 
  -5   9   2      351.07      363.55      7.03 o 
  -4   9   2       28.89       25.23      0.97 o 
  -3   9   2        0.34        0.78      0.30 o 
  -2   9   2        0.41        0.30      0.21 o 
  -1   9   2        0.47       -0.19      0.19 o 
   0   9   2       18.25       36.71      0.68 o 
   1   9   2       95.63       90.29      1.15 o 
   2   9   2      290.97      308.57      4.03 o 
   3   9   2       45.78       55.99      1.33 o 
   4   9   2       60.71       68.87      1.99 o 
   5   9   2       13.31       13.52      0.96 o 
   6   9   2       49.33       41.00      1.36 o 
   7   9   2       12.57       10.90      0.89 o 
   8   9   2        0.04        0.07      0.39 o 
   9   9   2        3.32        2.14      0.61 o 
  -9  10   2        1.52        1.27      0.78 o 
  -8  10   2       26.64       25.62      1.42 o 
  -7  10   2       18.92       16.71      1.09 o 
  -6  10   2       13.79       14.92      0.92 o 
  -5  10   2        2.97        2.81      0.48 o 
  -4  10   2       23.04       32.34      1.20 o 
  -3  10   2       49.06       43.48      1.91 o 
  -2  10   2        2.45        0.43      0.25 o 
  -1  10   2       21.75       22.90      0.54 o 
   0  10   2        0.01        0.00      0.16 o 
   1  10   2       73.96       74.59      0.95 o 
   2  10   2      264.05      257.37      3.61 o 
   3  10   2      184.29      208.09      3.03 o 
   4  10   2       17.11       12.77      0.73 o 
   5  10   2       55.71       57.97      1.86 o 
   6  10   2       86.94       85.23      2.70 o 
   7  10   2        3.44        2.21      0.40 o 
   8  10   2        4.86        4.31      0.67 o 
   9  10   2        1.22        1.36      0.56 o 
  -9  11   2        9.50       10.97      1.37 o 
  -8  11   2        7.21        7.54      0.94 o 
  -7  11   2        3.30        1.31      0.42 o 
  -6  11   2        8.17        8.53      0.74 o 
  -5  11   2       27.09       21.73      0.90 o 
  -4  11   2       15.33       15.61      0.68 o 
  -3  11   2       88.01       87.24      2.15 o 
  -2  11   2       39.00       41.20      0.93 o 
  -1  11   2        3.90        2.25      0.25 o 
   0  11   2       24.35       22.10      1.10 o 
   1  11   2      410.78      410.52      5.91 o 
   2  11   2      196.62      192.95      2.80 o 
   3  11   2       14.89       13.40      0.48 o 
   4  11   2       26.73       29.40      0.72 o 
   5  11   2       25.31       24.12      1.07 o 
   6  11   2       48.44       52.50      1.69 o 
   7  11   2       36.99       37.58      1.54 o 
   8  11   2       13.97       12.70      2.32 o 
   9  11   2        7.09        7.47      1.25 o 
  -8  12   2        5.73        6.62      1.12 o 
  -7  12   2        0.52        0.78      0.41 o 
  -6  12   2       15.96       14.97      0.85 o 
  -5  12   2        6.01        7.57      0.66 o 
  -4  12   2        8.39       11.04      0.75 o 
  -3  12   2        0.46        0.17      0.37 o 
  -2  12   2        0.04        0.39      0.22 o 
  -1  12   2        0.30        0.25      0.17 o 
   0  12   2        9.09        4.49      0.49 o 
   1  12   2       45.20       42.55      0.97 o 
   2  12   2        2.33        1.73      0.24 o 
   3  12   2        7.59        8.29      0.41 o 
   4  12   2       28.58       27.59      0.81 o 
   5  12   2        0.33        0.37      0.28 o 
   6  12   2        0.58        0.41      0.31 o 
   7  12   2        0.36        0.63      0.40 o 
   8  12   2       13.65       17.21      1.05 o 
  -8  13   2        1.63        1.14      0.64 o 
  -7  13   2       12.41       10.85      0.70 o 
  -6  13   2       12.47       11.42      0.80 o 
  -5  13   2       20.18       23.32      1.00 o 
  -4  13   2        4.03        4.36      0.59 o 
  -3  13   2       37.94       36.02      1.56 o 
  -2  13   2        4.06        2.76      0.56 o 
  -1  13   2        0.26        0.24      0.20 o 
   0  13   2        0.12        0.03      0.28 o 
   1  13   2        0.06       -0.03      0.19 o 
   2  13   2       15.54       15.36      0.68 o 
   3  13   2       69.09       72.01      1.77 o 
   4  13   2       25.40       26.49      0.86 o 
   5  13   2        0.03       -0.02      0.21 o 
   6  13   2        2.14        1.11      0.37 o 
   7  13   2        6.86        7.23      0.75 o 
   8  13   2        1.07       -0.33      0.42 o 
  -7  14   2        0.01        0.38      0.48 o 
  -6  14   2        3.36        2.20      0.44 o 
  -5  14   2       24.14       32.91      1.34 o 
  -4  14   2       57.87       70.84      3.74 o 
  -3  14   2        1.90        0.00      0.37 o 
  -2  14   2       54.82       67.22      2.35 o 
  -1  14   2      159.47      152.19      2.95 o 
   0  14   2       41.11       41.80      1.37 o 
   1  14   2      165.87      169.42      6.07 o 
   2  14   2      111.14      111.48      3.69 o 
   3  14   2       48.70       49.70      1.68 o 
   4  14   2        1.91        1.40      0.29 o 
   5  14   2       37.73       31.27      1.02 o 
   6  14   2       19.40       20.16      1.24 o 
   7  14   2        0.09        0.41      0.32 o 
  -7  15   2        6.48        6.60      0.80 o 
  -6  15   2        6.57        3.70      0.64 o 
  -5  15   2        0.18        0.08      0.26 o 
  -4  15   2       10.48       11.77      1.01 o 
  -3  15   2       22.29       28.54      1.17 o 
  -2  15   2       49.87       52.85      1.19 o 
  -1  15   2        2.37        3.75      0.63 o 
   0  15   2      361.76      384.39     10.65 o 
   1  15   2      220.01      229.00      5.47 o 
   2  15   2       31.01       29.26      1.64 o 
   3  15   2        5.61        4.51      0.53 o 
   4  15   2       25.30       23.67      1.63 o 
   5  15   2        8.33       10.38      0.58 o 
   6  15   2        0.76       -0.13      0.59 o 
  -6  16   2        2.84        2.74      0.60 o 
  -5  16   2        2.05        0.64      0.41 o 
  -4  16   2        5.30        6.10      0.73 o 
  -3  16   2        1.20        1.54      0.41 o 
  -2  16   2        0.24        0.89      0.33 o 
  -1  16   2        2.22        0.54      0.53 o 
   0  16   2        3.89        4.44      0.60 o 
   1  16   2        0.16        0.37      0.22 o 
   2  16   2        0.64       -0.19      0.19 o 
   3  16   2        0.01        0.13      0.49 o 
   4  16   2        0.18        0.40      0.49 o 
   5  16   2        2.57        3.14      0.73 o 
   6  16   2        2.29        2.27      0.89 o 
  -5  17   2        1.95        5.62      1.42 o 
  -4  17   2        0.28        0.64      0.31 o 
  -3  17   2       14.22       16.75      0.81 o 
  -2  17   2        1.31        1.21      0.36 o 
  -1  17   2       15.21       13.01      0.86 o 
   0  17   2        0.01        0.27      0.33 o 
   1  17   2       21.72       21.54      1.50 o 
   2  17   2        0.26        0.50      0.56 o 
   3  17   2        7.62        6.05      0.99 o 
   4  17   2        0.00       -0.35      0.57 o 
   5  17   2        0.06       -0.25      0.61 o 
  -4  18   2        6.47        4.52      0.52 o 
  -3  18   2        1.33        2.11      0.48 o 
  -2  18   2        7.98        9.73      0.99 o 
  -1  18   2        3.61        3.87      0.77 o 
   0  18   2        1.73        1.16      0.60 o 
   1  18   2        4.53        3.83      0.64 o 
   2  18   2       13.70       11.70      1.20 o 
   3  18   2        0.95        1.60      0.69 o 
   4  18   2        2.27        1.07      0.66 o 
  -2  19   2        0.07        0.47      0.50 o 
  -1  19   2       15.62       18.01      1.49 o 
   0  19   2       16.37       15.63      1.72 o 
   1  19   2       23.37       25.77      1.75 o 
   2  19   2       14.84       17.26      1.73 o 
 -11   1   3       30.08       37.58      2.96 o 
 -10   1   3        7.57        8.65      1.76 o 
  -9   1   3       10.20       10.40      1.55 o 
  -8   1   3       10.66       13.42      0.85 o 
  -7   1   3        0.42        0.61      0.41 o 
  -6   1   3       43.37       46.46      1.63 o 
  -5   1   3      307.54      336.28      6.14 o 
  -4   1   3     1724.53     1997.77     99.75 o 
  -3   1   3        1.21        0.51      0.20 o 
  -2   1   3       90.42      102.80      2.87 o 
  -1   1   3      245.98      215.78      4.52 o 
   0   1   3       11.42       11.00      0.29 o 
   1   1   3      806.87      788.50     13.23 o 
   2   1   3      216.47      213.40      3.58 o 
   3   1   3       46.51       38.49      0.61 o 
   4   1   3      151.48      139.62      1.97 o 
   5   1   3       11.24        7.37      0.52 o 
   6   1   3       41.93       37.26      1.34 o 
   7   1   3       68.88       78.91      2.17 o 
   8   1   3       16.51       17.76      2.91 o 
   9   1   3       10.54       11.32      1.65 o 
  10   1   3        0.00       -0.46      0.84 o 
 -11   2   3        3.76        4.23      0.98 o 
 -10   2   3        3.81        4.02      0.91 o 
  -9   2   3        2.41        1.26      1.45 o 
  -8   2   3        8.09        6.70      1.17 o 
  -7   2   3      154.16      165.68      4.93 o 
  -6   2   3      246.51      281.44      7.91 o 
  -5   2   3       99.13      108.75      2.53 o 
  -4   2   3       24.10       18.48      1.54 o 
  -3   2   3       27.54       25.51      0.67 o 
  -2   2   3      227.90      255.57      4.52 o 
  -1   2   3      237.62      233.97      2.91 o 
   0   2   3     3538.94     3774.90    128.43 o 
   1   2   3        8.25        7.30      0.22 o 
   2   2   3       48.22       27.86      0.50 o 
   3   2   3      468.42      468.03      9.74 o 
   4   2   3      575.70      532.51      9.18 o 
   5   2   3        7.28        7.47      0.47 o 
   6   2   3       92.01       83.64      1.82 o 
   7   2   3       32.96       34.83      1.61 o 
   8   2   3        0.66        0.55      0.64 o 
   9   2   3       28.98       36.91      2.47 o 
  10   2   3      101.00      110.65      4.37 o 
 -10   3   3        8.66       10.99      2.15 o 
  -9   3   3       10.31       11.67      1.19 o 
  -8   3   3       18.84       21.09      1.53 o 
  -7   3   3        3.27        1.99      0.47 o 
  -6   3   3       21.37       30.79      1.80 o 
  -5   3   3      124.01      143.13      4.12 o 
  -4   3   3        5.78        5.64      0.61 o 
  -3   3   3      676.61      750.55     14.27 o 
  -2   3   3       35.27       31.52      0.84 o 
  -1   3   3       40.01       21.77      0.46 o 
   0   3   3        4.26        3.29      0.17 o 
   1   3   3      254.19      269.19     10.24 o 
   2   3   3        1.07       10.25      0.66 o 
   3   3   3      734.52      896.15     17.42 o 
   4   3   3      442.53      424.89      7.38 o 
   5   3   3       72.81       55.97      1.72 o 
   6   3   3       20.25       19.48      0.85 o 
   7   3   3        8.34        6.93      0.84 o 
   8   3   3      104.02      107.20      3.68 o 
   9   3   3       12.53       11.77      1.61 o 
  10   3   3       35.39       37.06      2.43 o 
 -10   4   3       36.22       53.50      4.44 o 
  -9   4   3        4.48        5.63      0.98 o 
  -8   4   3       32.92       33.68      1.89 o 
  -7   4   3       32.02       47.83      3.30 o 
  -6   4   3        2.38        2.22      0.57 o 
  -5   4   3      129.12      117.95      2.85 o 
  -4   4   3      237.09      309.65      6.03 o 
  -3   4   3       48.27       56.93      1.24 o 
  -2   4   3      102.59      139.91      1.90 o 
  -1   4   3       60.39       41.50      0.58 o 
   0   4   3       56.73       52.11      0.53 o 
   1   4   3      109.33      158.66      4.14 o 
   2   4   3      472.26      576.39     24.93 o 
   3   4   3     1160.33     1518.13     35.72 o 
   4   4   3      552.04      675.72     12.96 o 
   5   4   3        0.00        0.80      0.29 o 
   6   4   3       87.49       91.09      2.28 o 
   7   4   3       39.56       45.13      1.72 o 
   8   4   3        3.18        4.80      0.90 o 
   9   4   3       22.47       29.36      2.18 o 
  10   4   3       61.43       66.64      2.99 o 
 -10   5   3       46.06       54.13      4.80 o 
  -9   5   3        2.13        2.99      0.83 o 
  -8   5   3       84.40       90.22      3.72 o 
  -7   5   3        8.32        9.31      0.87 o 
  -6   5   3      219.57      219.43      5.11 o 
  -5   5   3      593.87      580.70     10.50 o 
  -4   5   3      220.71      210.62      4.15 o 
  -3   5   3      377.46      532.13     14.84 o 
  -2   5   3      705.24      841.50     19.66 o 
  -1   5   3      913.79     1002.50     25.07 o 
   0   5   3        8.18        3.43      0.29 o 
   1   5   3      300.27      333.67      6.52 o 
   2   5   3     1197.74     1292.69     28.87 o 
   3   5   3        7.23        9.79      0.52 o 
   4   5   3      100.50      117.13      1.97 o 
   5   5   3      107.51      106.70      2.12 o 
   6   5   3      100.73       97.75      2.22 o 
   7   5   3        0.31       -0.25      0.37 o 
   8   5   3       64.67       65.77      2.31 o 
   9   5   3       19.00       16.41      1.33 o 
  10   5   3        6.60        7.03      1.19 o 
 -10   6   3       11.35        9.50      2.30 o 
  -9   6   3        0.65        1.38      0.67 o 
  -8   6   3        4.83        4.74      0.66 o 
  -7   6   3        2.31        2.38      0.41 o 
  -6   6   3      825.43      844.62     18.98 o 
  -5   6   3      303.68      308.30     10.78 o 
  -4   6   3      336.96      375.67     13.38 o 
  -3   6   3      103.67      107.15      2.32 o 
  -2   6   3       61.31       48.91      0.73 o 
  -1   6   3      118.00      119.98      1.22 o 
   0   6   3      394.44      348.01      6.01 o 
   1   6   3     2509.54     3129.99    121.07 o 
   2   6   3      107.32      104.77      2.45 o 
   3   6   3      203.75      209.98      3.32 o 
   4   6   3      558.57      573.91     10.60 o 
   5   6   3      143.81      141.45      2.93 o 
   6   6   3      237.87      241.30      5.08 o 
   7   6   3       18.86       20.75      1.25 o 
   8   6   3        3.29        3.55      0.68 o 
   9   6   3        0.04        0.31      0.48 o 
  10   6   3       10.38        9.00      1.38 o 
 -10   7   3        4.39        2.91      0.95 o 
  -9   7   3        7.61        6.10      0.87 o 
  -8   7   3       13.56        9.10      1.12 o 
  -7   7   3       33.69       35.42      2.20 o 
  -6   7   3      340.31      322.25      6.41 o 
  -5   7   3       36.23       33.72      1.13 o 
  -4   7   3        6.24        7.96      0.39 o 
  -3   7   3       40.68       44.66      1.14 o 
  -2   7   3       11.19       24.57      0.72 o 
  -1   7   3        0.88        0.88      0.16 o 
   0   7   3      258.39      315.98      4.80 o 
   1   7   3     1316.14     1617.78     49.45 o 
   2   7   3       13.73       12.21      0.36 o 
   3   7   3        3.41        2.55      0.26 o 
   4   7   3      159.02      142.53      2.45 o 
   5   7   3      280.92      298.77      5.98 o 
   6   7   3       50.42       41.89      1.40 o 
   7   7   3       48.96       46.21      1.71 o 
   8   7   3        9.03        7.37      0.90 o 
   9   7   3       13.15       17.98      4.16 o 
  10   7   3        0.05       -0.06      0.56 o 
 -10   8   3        0.84        0.88      0.67 o 
  -9   8   3       34.16       40.02      3.11 o 
  -8   8   3        8.59        7.18      0.62 o 
  -7   8   3       22.24       16.32      1.06 o 
  -6   8   3        5.52        5.20      0.56 o 
  -5   8   3       79.08       74.42      1.61 o 
  -4   8   3        1.55        3.27      0.45 o 
  -3   8   3        1.18        0.05      0.12 o 
  -2   8   3       69.88       88.76      1.72 o 
  -1   8   3       16.90       11.74      0.31 o 
   0   8   3      114.85      103.76      1.97 o 
   1   8   3      291.07      314.97      7.33 o 
   2   8   3      122.76      121.94      3.06 o 
   3   8   3       12.96       15.14      0.54 o 
   4   8   3      170.72      161.51      9.38 o 
   5   8   3        0.13       -0.38      0.41 o 
   6   8   3       26.53       23.64      1.03 o 
   7   8   3        0.62        0.03      0.44 o 
   8   8   3       16.09       14.46      1.00 o 
   9   8   3       15.35       16.88      1.36 o 
  -9   9   3        2.01        1.18      0.82 o 
  -8   9   3        4.87        5.27      1.13 o 
  -7   9   3       42.33       43.60      1.79 o 
  -6   9   3       98.13       94.38      2.20 o 
  -5   9   3        8.50        8.27      0.99 o 
  -4   9   3       33.25       35.39      0.83 o 
  -3   9   3       27.32       29.58      1.00 o 
  -2   9   3      473.29      438.97      6.32 o 
  -1   9   3      132.82      106.18      1.34 o 
   0   9   3       73.40       72.45      1.28 o 
   1   9   3      322.22      343.39      6.56 o 
   2   9   3       30.54       27.20      0.97 o 
   3   9   3       33.08       36.52      0.91 o 
   4   9   3      118.35      114.25      6.34 o 
   5   9   3      162.14      173.17      5.12 o 
   6   9   3       39.55       32.30      1.09 o 
   7   9   3        4.95        6.83      0.61 o 
   8   9   3       36.94       35.07      1.82 o 
   9   9   3        6.65        5.88      0.85 o 
  -9  10   3        2.50        1.33      0.84 o 
  -8  10   3        0.64        0.52      0.69 o 
  -7  10   3      119.95      118.34      3.50 o 
  -6  10   3        3.49        2.29      0.43 o 
  -5  10   3       18.60       20.06      0.73 o 
  -4  10   3        0.04        0.17      0.13 o 
  -3  10   3       22.52       26.60      1.25 o 
  -2  10   3        6.23        8.47      0.48 o 
  -1  10   3       69.12       67.19      1.46 o 
   0  10   3      614.18      658.61     10.84 o 
   1  10   3        0.48        0.36      0.42 o 
   2  10   3       11.91       13.09      0.80 o 
   3  10   3        6.65        5.71      0.41 o 
   4  10   3        0.33       -0.06      0.24 o 
   5  10   3       15.45       14.53      0.88 o 
   6  10   3        2.60        3.61      0.45 o 
   7  10   3        7.08        7.41      0.61 o 
   8  10   3        2.18        2.11      0.49 o 
   9  10   3        2.93        3.04      0.57 o 
  -9  11   3        2.12        1.80      0.86 o 
  -8  11   3        0.22        0.00      0.55 o 
  -7  11   3        6.12        3.26      0.54 o 
  -6  11   3        3.31        2.47      0.43 o 
  -5  11   3       38.63       35.70      0.96 o 
  -4  11   3        8.24        7.58      0.79 o 
  -3  11   3       11.28       15.31      1.00 o 
  -2  11   3       10.98       14.42      0.53 o 
  -1  11   3        4.04        5.61      0.33 o 
   0  11   3       74.71       70.44      2.32 o 
   1  11   3       18.39       24.44      1.04 o 
   2  11   3      162.23      167.19      3.66 o 
   3  11   3       25.83       23.96      0.87 o 
   4  11   3        3.31        3.27      0.46 o 
   5  11   3        7.61       10.39      0.61 o 
   6  11   3        6.15        6.39      0.76 o 
   7  11   3        5.55        6.59      0.64 o 
   8  11   3        1.02        0.48      0.29 o 
  -8  12   3        0.63        1.08      0.58 o 
  -7  12   3       25.12       31.34      1.86 o 
  -6  12   3       58.89       69.43      2.36 o 
  -5  12   3        3.85        0.97      0.23 o 
  -4  12   3       28.03       29.98      1.44 o 
  -3  12   3       37.07       37.33      1.91 o 
  -2  12   3       22.63       17.80      0.62 o 
  -1  12   3       52.83       58.06      1.42 o 
   0  12   3      202.81      212.75      6.42 o 
   1  12   3      144.79      144.22      3.19 o 
   2  12   3       27.57       23.83      1.34 o 
   3  12   3      104.63       82.29      4.20 o 
   4  12   3       33.89       31.29      1.86 o 
   5  12   3        0.87        2.14      0.40 o 
   6  12   3        0.24        0.11      0.38 o 
   7  12   3        0.82        0.23      0.32 o 
   8  12   3        2.03        2.66      0.52 o 
  -8  13   3        0.04        0.22      0.43 o 
  -7  13   3        0.31        0.52      0.49 o 
  -6  13   3        3.65        2.61      0.61 o 
  -5  13   3       33.14       32.54      1.32 o 
  -4  13   3        6.22        5.95      0.78 o 
  -3  13   3       53.86       58.56      1.74 o 
  -2  13   3       80.73       83.91      4.89 o 
  -1  13   3      167.13      155.81      4.55 o 
   0  13   3       76.43       66.71      1.15 o 
   1  13   3        4.94        4.57      0.58 o 
   2  13   3       67.26       65.34      1.68 o 
   3  13   3       11.82        9.84      0.37 o 
   4  13   3       28.42       19.85      1.41 o 
   5  13   3       80.66       78.92      4.37 o 
   6  13   3      105.87      111.62      8.26 o 
   7  13   3        6.32        8.98      1.05 o 
  -7  14   3        2.23        1.46      0.58 o 
  -6  14   3        0.09        0.42      0.38 o 
  -5  14   3        2.82        1.57      0.62 o 
  -4  14   3       10.39       11.99      0.92 o 
  -3  14   3        0.12        0.27      0.31 o 
  -2  14   3       37.52       31.57      1.77 o 
  -1  14   3       19.51       20.15      1.18 o 
   0  14   3        0.07        0.07      0.18 o 
   1  14   3        1.44        1.54      0.66 o 
   2  14   3        0.23       -0.12      0.50 o 
   3  14   3        0.21        0.09      0.52 o 
   4  14   3        2.05        1.39      0.21 o 
   5  14   3        3.47        1.68      0.89 o 
   6  14   3       13.85       12.64      1.78 o 
   7  14   3        0.13        0.25      0.60 o 
  -6  15   3        0.09        0.29      0.41 o 
  -5  15   3        0.50        0.51      0.48 o 
  -4  15   3        1.40        1.54      0.44 o 
  -3  15   3        1.12        0.83      0.32 o 
  -2  15   3        3.18        3.07      0.41 o 
  -1  15   3       10.08        7.84      0.56 o 
   0  15   3        0.24        0.05      0.18 o 
   1  15   3       45.39       42.09      1.63 o 
   2  15   3       11.93       12.96      1.25 o 
   3  15   3        0.60        1.69      0.70 o 
   4  15   3        2.95        4.24      0.98 o 
   5  15   3        6.99        6.32      0.78 o 
   6  15   3       12.45       10.56      1.19 o 
  -6  16   3        8.16        7.84      0.84 o 
  -5  16   3        2.24        0.83      0.55 o 
  -4  16   3       12.12       18.06      0.99 o 
  -3  16   3       28.77       22.25      1.93 o 
  -2  16   3        7.73       11.28      0.59 o 
  -1  16   3       53.71       50.55      3.83 o 
   0  16   3       44.49       48.65      2.88 o 
   1  16   3       11.05       11.63      1.22 o 
   2  16   3        0.38        1.23      0.64 o 
   3  16   3       14.78       16.14      1.24 o 
   4  16   3       19.75       23.39      1.43 o 
   5  16   3        0.67        0.81      0.65 o 
  -5  17   3        1.64        1.96      0.58 o 
  -4  17   3        0.23       -0.22      0.31 o 
  -3  17   3        0.10        0.21      0.29 o 
  -2  17   3       61.98       78.33      5.22 o 
  -1  17   3       95.89       99.64      4.26 o 
   0  17   3       35.96       34.97      2.07 o 
   1  17   3        1.17        2.13      0.67 o 
   2  17   3       17.07       19.05      1.52 o 
   3  17   3       14.06       18.20      1.63 o 
   4  17   3        1.24        1.56      0.68 o 
  -3  18   3        8.24        3.94      1.46 o 
  -2  18   3        1.25        1.50      0.70 o 
  -1  18   3        0.29        0.03      0.54 o 
   0  18   3        2.75        2.31      0.66 o 
   1  18   3        2.73        3.25      0.73 o 
   2  18   3        0.35        0.26      0.59 o 
   3  18   3        0.09       -0.07      0.55 o 
  -1  19   3       10.22        9.95      1.30 o 
   0  19   3        3.06        1.86      0.94 o 
   1  19   3        0.48        0.03      0.85 o 
 -10   0   4        1.22        0.68      0.62 o 
  -9   0   4       15.77       16.20      2.13 o 
  -8   0   4       64.55       71.34      3.57 o 
  -7   0   4        4.02        3.65      0.59 o 
  -6   0   4      151.55      127.30      9.49 o 
  -5   0   4       14.75       16.52      0.95 o 
  -4   0   4      148.70      228.54      6.74 o 
  -3   0   4     1179.13      962.70     21.85 o 
  -2   0   4     1494.21     1897.76     68.07 o 
  -1   0   4       28.04       27.98      0.77 o 
   0   0   4      526.24      463.07     13.76 o 
   1   0   4     1686.24     1800.75     63.26 o 
   2   0   4     3152.71     3972.98    200.92 o 
   3   0   4       76.68       70.99      1.75 o 
   4   0   4     1310.07     1347.39     44.32 o 
   5   0   4       65.64       68.17      2.42 o 
   6   0   4       17.12        7.08      1.24 o 
   7   0   4       55.83       52.87      3.62 o 
   8   0   4      708.08      757.75     34.06 o 
   9   0   4      201.27      185.62      9.28 o 
  10   0   4        0.62       -0.27      0.95 o 
 -10   1   4        4.32        3.29      0.42 o 
  -9   1   4        3.82        3.76      0.63 o 
  -8   1   4        4.04        4.55      0.40 o 
  -7   1   4       18.67       15.96      0.70 o 
  -6   1   4      213.87      221.67      7.37 o 
  -5   1   4       89.42      107.83      3.18 o 
  -4   1   4      474.83      462.74      6.68 o 
  -3   1   4       89.32       92.12      1.66 o 
  -2   1   4      180.77      168.26      6.73 o 
  -1   1   4     1223.37     1420.27     36.88 o 
   0   1   4      199.83      197.81      3.22 o 
   1   1   4     1075.31     1281.05     27.41 o 
   2   1   4     1188.04     1490.43     34.87 o 
   3   1   4      427.84      404.59      6.15 o 
   4   1   4        0.52        0.67      0.33 o 
   5   1   4      190.47      215.28      3.66 o 
   6   1   4      337.51      326.76      7.06 o 
   7   1   4        0.06       -0.68      0.68 o 
   8   1   4      182.55      182.07      6.88 o 
   9   1   4       10.13       12.15      1.34 o 
  10   1   4        0.26        0.20      0.67 o 
 -10   2   4        5.92        4.63      0.74 o 
  -9   2   4        4.22        4.16      1.05 o 
  -8   2   4        0.17        0.05      0.21 o 
  -7   2   4        0.05        0.56      0.27 o 
  -6   2   4       12.70        8.25      0.54 o 
  -5   2   4      283.37      300.36      5.38 o 
  -4   2   4        2.09       -0.12      0.12 o 
  -3   2   4      375.23      414.94      5.97 o 
  -2   2   4        0.51        1.83      0.19 o 
  -1   2   4       10.76        8.96      0.41 o 
   0   2   4      780.36      813.98     15.06 o 
   1   2   4     1398.38     1651.15     39.31 o 
   2   2   4      227.50      295.91      4.78 o 
   3   2   4        0.72        0.49      0.28 o 
   4   2   4        2.16        2.25      0.32 o 
   5   2   4       33.80       28.08      0.93 o 
   6   2   4        2.39        1.66      0.56 o 
   7   2   4       64.29       59.08      2.49 o 
   8   2   4      121.26      124.62      5.35 o 
   9   2   4       13.39       10.99      1.52 o 
  10   2   4        2.46        1.28      0.87 o 
 -10   3   4       12.21       20.27      6.19 o 
  -9   3   4        0.03        0.15      0.21 o 
  -8   3   4        7.41        6.79      0.73 o 
  -7   3   4       58.19       63.06      2.24 o 
  -6   3   4      213.16      221.89      4.68 o 
  -5   3   4       37.81       52.92      1.34 o 
  -4   3   4       12.82        7.52      0.48 o 
  -3   3   4      242.74      206.45      2.64 o 
  -2   3   4        2.34        0.00      0.10 o 
  -1   3   4       36.60       44.73      0.91 o 
   0   3   4      706.22      775.92     17.12 o 
   1   3   4       26.36       49.65      0.79 o 
   2   3   4      937.51      984.46     20.27 o 
   3   3   4       70.52       80.53      1.08 o 
   4   3   4      129.44      121.91      2.00 o 
   5   3   4       31.07       35.67      1.07 o 
   6   3   4      112.30       96.51      2.44 o 
   7   3   4        0.76        0.92      0.51 o 
   8   3   4       46.11       50.35      2.73 o 
   9   3   4        6.31        5.02      1.20 o 
  10   3   4        0.12       -0.17      0.53 o 
 -10   4   4        5.59        4.61      1.20 o 
  -9   4   4        2.67        2.21      0.69 o 
  -8   4   4       11.94       17.56      2.30 o 
  -7   4   4       28.94       29.90      1.47 o 
  -6   4   4        3.73        4.00      0.65 o 
  -5   4   4        1.46        2.02      0.49 o 
  -4   4   4       79.08       81.74      1.78 o 
  -3   4   4       83.46      104.26      2.44 o 
  -2   4   4      241.89      143.55      2.14 o 
  -1   4   4      117.95      191.83      2.77 o 
   0   4   4        9.70       16.29      0.56 o 
   1   4   4      230.07      195.20      5.03 o 
   2   4   4      682.33      770.44     19.98 o 
   3   4   4       38.90       41.28      0.97 o 
   4   4   4      140.62      128.77      2.25 o 
   5   4   4      261.70      245.48      4.34 o 
   6   4   4        6.82        6.24      0.62 o 
   7   4   4       39.36       44.03      1.87 o 
   8   4   4      105.66      100.58      3.66 o 
   9   4   4      147.78      136.32      4.93 o 
  10   4   4       10.48        7.91      1.29 o 
 -10   5   4        1.74        1.20      0.68 o 
  -9   5   4        5.80        5.85      0.86 o 
  -8   5   4        7.34        6.30      0.94 o 
  -7   5   4        8.78        6.84      0.79 o 
  -6   5   4       43.33       52.75      2.04 o 
  -5   5   4        6.29       10.47      0.86 o 
  -4   5   4       39.71       46.50      1.07 o 
  -3   5   4        2.39        2.62      0.36 o 
  -2   5   4       30.62       49.59      1.26 o 
  -1   5   4        6.99       11.38      0.30 o 
   0   5   4        1.56        4.85      0.19 o 
   1   5   4       83.32       83.25      1.77 o 
   2   5   4      658.71      781.94     25.43 o 
   3   5   4      411.82      440.91      7.32 o 
   4   5   4        1.98        3.50      0.38 o 
   5   5   4        0.67        0.59      0.34 o 
   6   5   4       31.98       32.08      1.17 o 
   7   5   4       65.22       58.39      2.14 o 
   8   5   4        4.92        3.45      0.82 o 
   9   5   4       46.30       43.70      2.43 o 
  10   5   4        8.75        7.49      1.27 o 
 -10   6   4        5.33        2.25      2.06 o 
  -9   6   4        4.51        3.66      1.44 o 
  -8   6   4        7.16        4.70      0.99 o 
  -7   6   4        5.17        5.97      0.81 o 
  -6   6   4       20.35       18.87      1.93 o 
  -5   6   4       37.41       35.08      1.36 o 
  -4   6   4        5.96        2.47      0.43 o 
  -3   6   4       45.31       56.28      1.22 o 
  -2   6   4       24.61       12.03      0.37 o 
  -1   6   4       29.99       29.61      1.11 o 
   0   6   4       12.34       13.76      0.86 o 
   1   6   4      153.81      130.09      2.60 o 
   2   6   4      704.15      815.63     17.56 o 
   3   6   4       65.05       80.11      1.43 o 
   4   6   4       65.19       63.76      1.89 o 
   5   6   4       31.49       32.26      1.03 o 
   6   6   4       51.39       45.27      1.32 o 
   7   6   4       95.36       92.60      2.71 o 
   8   6   4       13.20       14.52      1.05 o 
   9   6   4       13.98       12.35      1.17 o 
 -10   7   4        0.39        0.64      0.74 o 
  -9   7   4        0.30        0.40      0.68 o 
  -8   7   4       75.60       76.47      3.14 o 
  -7   7   4       75.88       76.23      2.89 o 
  -6   7   4        1.31        0.60      0.52 o 
  -5   7   4        1.64        3.55      1.20 o 
  -4   7   4      160.34      156.18      2.96 o 
  -3   7   4      136.47      138.34      2.98 o 
  -2   7   4       14.02       17.31      0.42 o 
  -1   7   4      570.00      687.11     16.72 o 
   0   7   4      272.03      229.73      5.39 o 
   1   7   4        0.84        0.81      0.51 o 
   2   7   4      225.97      216.20      5.32 o 
   3   7   4      745.38      794.17     15.36 o 
   4   7   4       58.45       48.07      1.20 o 
   5   7   4       11.96       12.13      0.58 o 
   6   7   4      127.66      115.20      4.36 o 
   7   7   4       51.48       49.06      1.73 o 
   8   7   4        0.44        0.15      0.37 o 
   9   7   4       26.44       29.74      1.53 o 
  -9   8   4        1.26        1.02      0.76 o 
  -8   8   4       46.55       46.73      2.58 o 
  -7   8   4       14.46       12.05      1.29 o 
  -6   8   4        7.10       11.07      1.02 o 
  -5   8   4        0.56        1.33      0.44 o 
  -4   8   4        0.00       -0.33      0.41 o 
  -3   8   4       26.66       27.56      1.03 o 
  -2   8   4      192.08      229.01      3.05 o 
  -1   8   4      274.85      213.22      2.70 o 
   0   8   4        1.13       -0.15      0.26 o 
   1   8   4       69.86       71.66      1.99 o 
   2   8   4       85.89       74.78      2.70 o 
   3   8   4       39.65       41.66      1.32 o 
   4   8   4      181.62      150.48      3.59 o 
   5   8   4       15.51       14.24      0.67 o 
   6   8   4        0.97        0.05      0.38 o 
   7   8   4       12.81       10.79      1.02 o 
   8   8   4       15.06       13.80      1.00 o 
   9   8   4        9.63        7.77      0.98 o 
  -9   9   4        3.89        3.23      1.02 o 
  -8   9   4       27.21       25.41      1.95 o 
  -7   9   4       75.34       65.23      2.73 o 
  -6   9   4        4.36        2.06      0.55 o 
  -5   9   4        0.98        2.19      0.44 o 
  -4   9   4        5.75        5.30      0.55 o 
  -3   9   4       19.21        9.64      0.48 o 
  -2   9   4        0.56       -0.16      0.16 o 
  -1   9   4      393.07      431.44      6.55 o 
   0   9   4      100.93      100.78      4.82 o 
   1   9   4        8.99       14.57      1.37 o 
   2   9   4       10.80       11.61      1.22 o 
   3   9   4        1.12        0.09      0.55 o 
   4   9   4      112.17       89.64      5.15 o 
   5   9   4        0.01       -0.39      0.43 o 
   6   9   4       19.74       10.75      0.57 o 
   7   9   4        4.83        3.54      0.51 o 
   8   9   4        1.68        3.05      0.67 o 
   9   9   4        0.15        0.74      0.62 o 
  -9  10   4        0.00        0.12      0.60 o 
  -8  10   4       23.86       28.73      1.85 o 
  -7  10   4       23.10       16.59      1.42 o 
  -6  10   4       15.12       14.94      1.20 o 
  -5  10   4       77.93       76.74      2.30 o 
  -4  10   4        0.59       -0.37      0.37 o 
  -3  10   4       14.35       13.08      0.49 o 
  -2  10   4       66.08       69.74      2.08 o 
  -1  10   4      212.00      205.22      2.58 o 
   0  10   4       12.91       12.37      0.84 o 
   1  10   4       97.97      102.01      2.54 o 
   2  10   4       66.30       75.14      3.32 o 
   3  10   4        8.38        5.94      0.95 o 
   4  10   4       11.23        9.13      0.51 o 
   5  10   4       21.53       10.48      0.74 o 
   6  10   4       21.69       15.04      0.83 o 
   7  10   4       45.57       47.03      1.95 o 
   8  10   4        8.71        7.71      0.82 o 
  -8  11   4       20.76       19.14      3.95 o 
  -7  11   4        1.26        1.20      0.69 o 
  -6  11   4        9.66        9.22      0.75 o 
  -5  11   4       40.19       48.77      1.83 o 
  -4  11   4      262.08      274.55      9.98 o 
  -3  11   4       88.49       68.56      1.75 o 
  -2  11   4       20.99       28.92      0.72 o 
  -1  11   4      111.30      105.79      2.55 o 
   0  11   4      106.77      105.17      2.63 o 
   1  11   4       18.88       18.77      1.19 o 
   2  11   4      103.07       98.51      2.50 o 
   3  11   4      215.46      249.83      8.88 o 
   4  11   4      312.16      312.72     21.40 o 
   5  11   4        2.73        4.16      0.75 o 
   6  11   4       89.80       87.10      7.36 o 
   7  11   4       32.21       32.97      1.95 o 
   8  11   4        6.07        6.02      0.91 o 
  -8  12   4        6.41        5.01      1.03 o 
  -7  12   4        0.10        0.02      0.35 o 
  -6  12   4        1.35        2.89      0.62 o 
  -5  12   4        8.52        9.15      0.98 o 
  -4  12   4        1.48        1.26      0.52 o 
  -3  12   4      118.07      131.02      6.30 o 
  -2  12   4      241.97      241.84     15.27 o 
  -1  12   4        0.33        0.84      0.37 o 
   0  12   4       41.03       49.91      1.36 o 
   1  12   4       23.06       23.40      1.40 o 
   2  12   4        0.12       -0.20      0.39 o 
   3  12   4       30.63       26.02      2.76 o 
   4  12   4      126.78      141.98      5.16 o 
   5  12   4       13.12       16.60      1.35 o 
   6  12   4        1.53        0.34      0.39 o 
   7  12   4        3.54        4.64      1.06 o 
   8  12   4        2.84        2.90      1.20 o 
  -7  13   4        0.67        0.93      0.57 o 
  -6  13   4        0.48        0.79      0.47 o 
  -5  13   4        4.57        5.80      0.83 o 
  -4  13   4        0.11       -0.18      0.35 o 
  -3  13   4       11.03        8.37      0.65 o 
  -2  13   4        6.51        9.20      0.47 o 
  -1  13   4       15.78       15.14      1.01 o 
   0  13   4       49.00       48.90      2.05 o 
   1  13   4       17.88       19.58      1.36 o 
   2  13   4        0.73       -0.02      0.69 o 
   3  13   4        1.86        1.87      0.75 o 
   4  13   4       24.27       22.23      1.43 o 
   5  13   4        3.49        5.14      1.04 o 
   6  13   4        7.21        4.22      1.60 o 
   7  13   4        2.24        2.20      0.85 o 
  -7  14   4        1.02        0.67      0.50 o 
  -6  14   4        4.82        6.38      0.68 o 
  -5  14   4        0.66        0.20      0.24 o 
  -4  14   4        5.56        4.24      0.56 o 
  -3  14   4        5.40        6.51      0.56 o 
  -2  14   4       62.29       59.55      2.24 o 
  -1  14   4       14.80       16.96      1.20 o 
   0  14   4       27.63       30.32      1.49 o 
   1  14   4       21.69       22.81      1.35 o 
   2  14   4       15.68       16.21      1.00 o 
   3  14   4        1.63        1.08      0.68 o 
   4  14   4        8.96       11.61      1.53 o 
   5  14   4        3.96        2.68      0.89 o 
   6  14   4        6.81        5.98      1.07 o 
  -6  15   4        2.49        5.82      1.11 o 
  -5  15   4       11.96       10.69      0.81 o 
  -4  15   4        1.19        1.08      0.36 o 
  -3  15   4       33.16       33.22      1.91 o 
  -2  15   4       62.76       49.99      3.42 o 
  -1  15   4        8.81        8.09      0.86 o 
   0  15   4       20.77       21.50      1.60 o 
   1  15   4       17.68       19.95      1.48 o 
   2  15   4       25.04       26.86      1.76 o 
   3  15   4       26.43       32.12      2.10 o 
   4  15   4       38.80       45.02      2.59 o 
   5  15   4       28.49       31.99      1.88 o 
   6  15   4        3.22        5.86      1.30 o 
  -5  16   4        3.18        2.27      0.49 o 
  -4  16   4       11.66        7.80      1.00 o 
  -3  16   4        4.75        5.73      1.31 o 
  -2  16   4        2.20        1.45      0.71 o 
  -1  16   4        6.13        6.18      0.99 o 
   0  16   4        0.03        0.13      0.53 o 
   1  16   4        0.90        1.16      0.57 o 
   2  16   4        0.28       -0.23      0.58 o 
   3  16   4        1.27        1.00      0.75 o 
   4  16   4        0.36        0.76      0.59 o 
   5  16   4       10.41        8.83      1.42 o 
  -4  17   4        0.94        0.44      0.82 o 
  -3  17   4        3.43        3.17      1.21 o 
  -2  17   4        4.06        1.69      0.93 o 
  -1  17   4        4.65        5.11      0.77 o 
   0  17   4        8.64        5.93      0.91 o 
   1  17   4        0.00        0.14      0.56 o 
   2  17   4        4.25        4.90      0.98 o 
   3  17   4        4.35        2.70      0.78 o 
   4  17   4        3.02        2.39      0.92 o 
  -3  18   4       38.37       50.43      3.53 o 
  -2  18   4       27.53       35.84      2.55 o 
  -1  18   4        8.11        5.99      1.99 o 
   0  18   4        3.59        3.50      0.91 o 
   1  18   4        4.61        4.59      0.85 o 
   2  18   4        3.86        3.44      0.90 o 
 -10   1   5        0.77        1.13      0.45 o 
  -9   1   5        0.53        0.60      0.21 o 
  -8   1   5       20.46       18.78      1.67 o 
  -7   1   5       68.72       73.06      4.47 o 
  -6   1   5        4.14        2.52      0.37 o 
  -5   1   5       84.56       96.57      1.40 o 
  -4   1   5       34.77       42.17      1.00 o 
  -3   1   5       84.83       84.34      1.87 o 
  -2   1   5      425.01      412.20      7.42 o 
  -1   1   5      944.73     1091.21     22.96 o 
   0   1   5     2479.49     2929.64    133.61 o 
   1   1   5       59.31       62.67      1.25 o 
   2   1   5       21.07        8.61      0.64 o 
   3   1   5       93.67       77.35      1.37 o 
   4   1   5      622.00      626.75     12.36 o 
   5   1   5       90.90       75.62      2.03 o 
   6   1   5      972.04     1004.46     28.15 o 
   7   1   5      137.13      133.48      5.25 o 
   8   1   5        1.51        1.52      0.77 o 
   9   1   5        3.57        1.85      0.81 o 
  10   1   5        1.87        2.49      0.92 o 
 -10   2   5        1.73        1.90      0.49 o 
  -9   2   5        0.11        0.35      0.40 o 
  -8   2   5       18.65       20.12      1.88 o 
  -7   2   5        0.01        0.20      0.21 o 
  -6   2   5       54.54       56.88      1.04 o 
  -5   2   5      197.81      191.66      4.01 o 
  -4   2   5       90.66       90.84      1.65 o 
  -3   2   5        4.45        4.36      0.32 o 
  -2   2   5       68.02       74.50      1.21 o 
  -1   2   5      659.65      617.96     11.42 o 
   0   2   5     2163.39     2638.20     80.34 o 
   1   2   5      604.40      630.56     11.18 o 
   2   2   5     1565.56     1671.41     41.92 o 
   3   2   5      407.54      362.56      5.81 o 
   4   2   5        3.51        5.03      0.51 o 
   5   2   5       81.70       76.66      2.00 o 
   6   2   5      844.23      818.92     22.40 o 
   7   2   5      605.93      578.80     14.80 o 
   8   2   5       23.93       18.38      1.57 o 
   9   2   5       32.18       32.03      2.01 o 
  10   2   5        2.15        1.04      0.61 o 
 -10   3   5        6.05        4.92      0.79 o 
  -9   3   5        2.11        2.41      0.63 o 
  -8   3   5       13.06       10.67      1.01 o 
  -7   3   5        1.22        0.97      0.35 o 
  -6   3   5       16.62       19.56      1.18 o 
  -5   3   5        0.00       -0.12      0.28 o 
  -4   3   5        0.19        0.80      0.33 o 
  -3   3   5       63.99       82.20      3.77 o 
  -2   3   5       15.44       10.95      0.30 o 
  -1   3   5       47.51       52.29      2.21 o 
   0   3   5      511.97      621.53     12.04 o 
   1   3   5     1066.72     1117.47     23.71 o 
   2   3   5       75.97       85.04      1.47 o 
   3   3   5      281.79      303.58      4.96 o 
   4   3   5      250.07      240.74      4.28 o 
   5   3   5        1.32        1.08      0.97 o 
   6   3   5        0.90        0.82      0.61 o 
   7   3   5       61.08       60.69      3.04 o 
   8   3   5       30.11       25.65      1.46 o 
   9   3   5        0.46       -0.32      0.59 o 
 -10   4   5        1.56        1.92      0.61 o 
  -9   4   5        0.95        0.90      0.43 o 
  -8   4   5       17.00       16.19      1.63 o 
  -7   4   5        0.79        0.96      0.38 o 
  -6   4   5        4.45        7.57      0.60 o 
  -5   4   5        0.37        1.63      0.43 o 
  -4   4   5        5.78        6.71      0.46 o 
  -3   4   5       15.46       24.62      1.93 o 
  -2   4   5       10.17        4.60      0.37 o 
  -1   4   5      139.42      106.94      1.82 o 
   0   4   5       70.25      109.67      1.49 o 
   1   4   5       86.62       81.15      1.53 o 
   2   4   5        0.88        4.25      0.27 o 
   3   4   5      223.05      209.30      3.15 o 
   4   4   5       79.08       68.43      1.39 o 
   5   4   5       23.06       18.56      0.88 o 
   6   4   5        1.50        2.44      0.43 o 
   7   4   5       62.10       59.14      2.23 o 
   8   4   5        2.94        1.75      0.68 o 
   9   4   5        0.07       -0.04      0.52 o 
 -10   5   5        4.90        3.70      1.47 o 
  -9   5   5        7.77        5.61      1.34 o 
  -8   5   5        5.66        6.33      0.89 o 
  -7   5   5        2.98        3.26      0.70 o 
  -6   5   5        1.23        1.25      0.49 o 
  -5   5   5        6.46        4.85      0.57 o 
  -4   5   5        2.84        2.45      0.44 o 
  -3   5   5      320.47      364.01      6.55 o 
  -2   5   5       51.22       30.73      1.37 o 
  -1   5   5      127.73      100.04      2.98 o 
   0   5   5      911.21     1044.12     36.80 o 
   1   5   5      210.11      154.74      2.34 o 
   2   5   5       24.78       30.38      0.54 o 
   3   5   5       10.35        9.07      0.40 o 
   4   5   5      190.17      165.94      4.39 o 
   5   5   5        8.40        6.50      0.54 o 
   6   5   5       39.28       35.32      1.28 o 
   7   5   5      117.51      116.07      4.00 o 
   8   5   5       35.67       36.13      2.14 o 
   9   5   5        0.82        1.12      0.63 o 
 -10   6   5        0.15       -0.21      0.69 o 
  -9   6   5        0.03        0.13      0.55 o 
  -8   6   5        6.02        5.04      0.90 o 
  -7   6   5        5.50        4.53      0.77 o 
  -6   6   5       40.44       40.38      1.58 o 
  -5   6   5       28.43       30.23      1.21 o 
  -4   6   5       80.02       76.20      1.71 o 
  -3   6   5        5.37        5.60      0.48 o 
  -2   6   5      206.11      205.60      4.29 o 
  -1   6   5       86.61       81.96      1.40 o 
   0   6   5       30.17       20.08      1.27 o 
   1   6   5      667.82      675.23     15.95 o 
   2   6   5       94.08       68.49      1.02 o 
   3   6   5       94.73       91.61      1.50 o 
   4   6   5        5.70        4.13      0.33 o 
   5   6   5      195.49      181.85      4.25 o 
   6   6   5      172.07      153.06      6.24 o 
   7   6   5       75.03       66.37      2.22 o 
   8   6   5        3.35        5.19      0.77 o 
   9   6   5        0.02        1.71      0.94 o 
  -9   7   5       12.48       10.22      1.35 o 
  -8   7   5       29.22       29.53      1.86 o 
  -7   7   5        6.51        7.22      0.79 o 
  -6   7   5       10.76        9.01      0.75 o 
  -5   7   5       13.03        9.42      0.72 o 
  -4   7   5       10.86       17.24      0.88 o 
  -3   7   5        0.66        0.45      0.20 o 
  -2   7   5       87.89       88.92      1.12 o 
  -1   7   5      179.20      210.36      3.87 o 
   0   7   5      165.60      176.42      4.91 o 
   1   7   5       12.19       16.80      1.05 o 
   2   7   5       21.64       22.34      1.01 o 
   3   7   5      112.48      119.62      2.26 o 
   4   7   5        9.42        6.42      0.45 o 
   5   7   5       34.97       26.65      1.08 o 
   6   7   5       13.04       15.03      1.07 o 
   7   7   5        0.50        0.50      0.41 o 
   8   7   5        2.92        3.71      0.61 o 
   9   7   5        4.75        4.76      1.00 o 
  -9   8   5        1.52        1.17      0.76 o 
  -8   8   5        0.65        0.60      0.65 o 
  -7   8   5       47.11       48.27      1.99 o 
  -6   8   5       24.26       21.04      1.32 o 
  -5   8   5       20.01       18.80      0.99 o 
  -4   8   5        9.35        9.97      0.65 o 
  -3   8   5       32.15       35.78      0.80 o 
  -2   8   5        2.53        1.11      0.23 o 
  -1   8   5       94.69       74.03      2.37 o 
   0   8   5      315.72      362.90     10.31 o 
   1   8   5        5.94        6.19      1.14 o 
   2   8   5        2.67        2.50      0.91 o 
   3   8   5        0.04        0.02      0.42 o 
   4   8   5       54.71       49.93      1.73 o 
   5   8   5      154.33      147.24      4.23 o 
   6   8   5       62.55       59.18      4.09 o 
   7   8   5        1.80        2.47      0.48 o 
   8   8   5        0.26        0.58      0.40 o 
   9   8   5        0.28        0.22      0.61 o 
  -9   9   5       12.98       13.44      1.70 o 
  -8   9   5        0.03       -0.17      0.49 o 
  -7   9   5        2.40        2.53      0.74 o 
  -6   9   5       78.27       90.90      3.70 o 
  -5   9   5       73.47       69.93      1.86 o 
  -4   9   5        0.41        1.41      0.36 o 
  -3   9   5      121.75      144.31      8.42 o 
  -2   9   5      179.46      168.80      3.56 o 
  -1   9   5        0.05        0.06      0.37 o 
   0   9   5      106.54       85.54      4.15 o 
   1   9   5      564.73      587.08     16.79 o 
   2   9   5      506.28      562.68     18.10 o 
   3   9   5       15.16       21.79      3.35 o 
   4   9   5      220.70      205.59     17.65 o 
   5   9   5      115.96      110.46      4.97 o 
   6   9   5       10.74        9.65      0.71 o 
   7   9   5       28.38       25.52      1.69 o 
   8   9   5       24.83       21.98      1.24 o 
  -8  10   5        1.03        1.88      0.75 o 
  -7  10   5        1.01        1.49      0.65 o 
  -6  10   5        1.95        2.14      0.62 o 
  -5  10   5       60.15       70.74      2.42 o 
  -4  10   5       65.40       70.95      2.30 o 
  -3  10   5       33.62       32.39      0.85 o 
  -2  10   5        5.95        6.35      0.33 o 
  -1  10   5       51.63       57.07      1.67 o 
   0  10   5       14.03       10.72      0.84 o 
   1  10   5       17.60       16.44      1.65 o 
   2  10   5      845.05      923.41     30.20 o 
   3  10   5       54.73       59.29      2.59 o 
   4  10   5       56.33       44.33      3.17 o 
   5  10   5       22.73       21.24      1.40 o 
   6  10   5       20.58       18.05      1.01 o 
   7  10   5       11.15        7.54      1.30 o 
   8  10   5        1.68        1.98      0.72 o 
  -8  11   5        0.00        0.48      0.73 o 
  -7  11   5        0.21        0.61      0.52 o 
  -6  11   5        0.25        0.31      0.41 o 
  -5  11   5       24.92       19.78      1.30 o 
  -4  11   5       18.24       12.89      1.02 o 
  -3  11   5      128.03      113.13      4.28 o 
  -2  11   5       50.56       45.20      1.71 o 
  -1  11   5        2.73        3.59      0.50 o 
   0  11   5        0.18        0.29      0.34 o 
   1  11   5        0.21        0.96      0.59 o 
   2  11   5        0.20       -0.49      0.62 o 
   3  11   5        6.71        3.48      0.84 o 
   4  11   5        2.89        4.58      0.88 o 
   5  11   5       26.63       25.28      2.24 o 
   6  11   5        4.62        5.64      0.90 o 
   7  11   5        0.81        1.07      0.67 o 
  -8  12   5        1.82        1.54      0.68 o 
  -7  12   5        4.34        1.91      0.56 o 
  -6  12   5        0.41        0.56      0.41 o 
  -5  12   5        0.01       -0.14      0.42 o 
  -4  12   5        5.82        5.13      0.52 o 
  -3  12   5       18.16       15.81      0.64 o 
  -2  12   5        0.24        0.03      0.30 o 
  -1  12   5       11.00       13.68      0.98 o 
   0  12   5       11.48        9.46      0.85 o 
   1  12   5       13.49       13.71      1.22 o 
   2  12   5       47.30       58.17      2.12 o 
   3  12   5       28.70       26.38      2.49 o 
   4  12   5      101.45      112.04      5.31 o 
   5  12   5       21.40       18.38      2.18 o 
   6  12   5        5.20        4.87      0.99 o 
   7  12   5        0.69        0.62      0.67 o 
  -7  13   5        6.15        5.34      0.80 o 
  -6  13   5       15.28       16.23      1.31 o 
  -5  13   5       10.77        8.66      0.74 o 
  -4  13   5        1.33        0.09      0.26 o 
  -3  13   5        0.03       -0.08      0.20 o 
  -2  13   5       22.54       21.26      1.54 o 
  -1  13   5        0.04        0.98      0.46 o 
   0  13   5       67.37       70.84      2.52 o 
   1  13   5       51.70       58.96      2.23 o 
   2  13   5       83.32       89.32      2.66 o 
   3  13   5       29.58       29.43      1.66 o 
   4  13   5       15.93        8.35      2.54 o 
   5  13   5       54.52       52.33      3.41 o 
   6  13   5        1.38        1.12      0.76 o 
   7  13   5       10.62        7.02      1.89 o 
  -6  14   5        0.73        0.81      0.62 o 
  -5  14   5        9.53       15.12      0.88 o 
  -4  14   5       62.08       60.34      4.61 o 
  -3  14   5       12.32        8.77      0.73 o 
  -2  14   5       10.69       10.87      1.05 o 
  -1  14   5       10.24       12.32      1.08 o 
   0  14   5        6.15        5.56      0.98 o 
   1  14   5       23.91       24.63      1.44 o 
   2  14   5       11.29       14.34      1.41 o 
   3  14   5       45.37       52.88      2.68 o 
   4  14   5        7.79        7.16      1.32 o 
   5  14   5        6.37        5.28      0.85 o 
   6  14   5        4.13        3.41      0.73 o 
  -6  15   5        6.51        4.16      0.59 o 
  -5  15   5        8.96        6.46      0.67 o 
  -4  15   5        1.00        0.57      0.90 o 
  -3  15   5        0.77        0.40      0.82 o 
  -2  15   5       15.70       11.68      0.97 o 
  -1  15   5        2.30        1.63      0.62 o 
   0  15   5        1.14        0.96      0.56 o 
   1  15   5        1.28        0.49      0.48 o 
   2  15   5        4.41        3.32      0.90 o 
   3  15   5        3.60        4.29      1.03 o 
   4  15   5        0.55        0.55      0.57 o 
   5  15   5        0.44        0.20      0.56 o 
  -5  16   5       10.66       10.74      1.99 o 
  -4  16   5       38.45       49.93      3.67 o 
  -3  16   5        8.23        9.01      1.41 o 
  -2  16   5        0.01       -0.25      0.37 o 
  -1  16   5        4.75        5.20      0.84 o 
   0  16   5        0.36        0.30      0.55 o 
   1  16   5        1.88        2.75      0.88 o 
   2  16   5        8.43        8.20      1.02 o 
   3  16   5        2.47        4.00      0.72 o 
   4  16   5        0.85        0.16      0.64 o 
  -3  17   5        0.00        0.44      0.93 o 
  -2  17   5        1.63        0.78      0.42 o 
  -1  17   5        0.54        0.31      0.52 o 
   0  17   5        3.49        6.97      1.10 o 
   1  17   5       10.42        9.02      1.09 o 
   2  17   5        3.42        2.48      0.84 o 
   3  17   5        0.03        0.60      0.70 o 
  -1  18   5        2.64        0.94      0.53 o 
   0  18   5        0.45       -0.49      0.61 o 
   1  18   5        1.46        1.99      0.86 o 
 -10   0   6        1.18        1.88      1.52 o 
  -9   0   6        0.21        0.43      1.04 o 
  -8   0   6       20.73       14.02      1.21 o 
  -7   0   6       49.60       45.60      4.33 o 
  -6   0   6        0.57        1.00      0.34 o 
  -5   0   6        0.60        0.73      0.74 o 
  -4   0   6        0.11       -0.27      0.67 o 
  -3   0   6      156.77      152.63      4.32 o 
  -2   0   6      595.83      559.01     12.40 o 
  -1   0   6      929.54     1087.78     34.08 o 
   0   0   6     1100.55      938.42     39.26 o 
   1   0   6      513.82      529.03     12.78 o 
   2   0   6       63.50       55.11      1.48 o 
   3   0   6      160.43      140.22      3.38 o 
   4   0   6      431.74      442.21     12.38 o 
   5   0   6     1123.08     1156.91     45.27 o 
   6   0   6      185.47      188.23      6.73 o 
   7   0   6      127.57      127.88      5.53 o 
   8   0   6       21.59       17.17      2.50 o 
   9   0   6        8.62        6.77      1.43 o 
 -10   1   6        0.37        0.02      0.59 o 
  -9   1   6        4.78        3.81      0.54 o 
  -8   1   6        4.29        2.76      0.33 o 
  -7   1   6        0.26        0.27      0.20 o 
  -6   1   6        0.36        0.65      0.34 o 
  -5   1   6        3.40        3.15      0.36 o 
  -4   1   6       22.08       20.05      1.38 o 
  -3   1   6       51.79       51.37      1.15 o 
  -2   1   6      683.63      758.52     14.39 o 
  -1   1   6      284.30      276.53      5.80 o 
   0   1   6       66.87       70.54      1.98 o 
   1   1   6       90.33       63.43      1.18 o 
   2   1   6      156.60      173.75      2.65 o 
   3   1   6       21.25       16.15      0.68 o 
   4   1   6      212.32      200.85      3.84 o 
   5   1   6      221.31      220.41      5.65 o 
   6   1   6       37.64       28.97      1.53 o 
   7   1   6       25.95       22.07      1.15 o 
   8   1   6        1.41        1.56      0.65 o 
   9   1   6        8.61        8.36      0.86 o 
 -10   2   6        1.37        0.86      0.80 o 
  -9   2   6        9.19        7.64      0.87 o 
  -8   2   6        0.02        0.25      0.41 o 
  -7   2   6       14.17       11.97      0.89 o 
  -6   2   6        5.42        7.47      0.63 o 
  -5   2   6        0.17       -0.23      0.29 o 
  -4   2   6      134.47      111.07      2.66 o 
  -3   2   6        2.83        0.42      0.22 o 
  -2   2   6       54.90       55.46      1.35 o 
  -1   2   6       65.33       63.83      1.45 o 
   0   2   6       13.90       14.33      0.60 o 
   1   2   6       57.33       55.06      1.08 o 
   2   2   6       65.10       74.11      1.40 o 
   3   2   6      175.81      167.86      3.48 o 
   4   2   6      189.06      181.49      4.20 o 
   5   2   6        4.64        7.06      1.03 o 
   6   2   6       29.47       26.75      1.44 o 
   7   2   6        0.73        0.87      0.50 o 
   8   2   6       29.99       33.38      1.69 o 
   9   2   6        4.99        6.43      0.98 o 
 -10   3   6        0.01        0.44      0.42 o 
  -9   3   6        3.04        1.60      0.47 o 
  -8   3   6        0.22        0.31      0.47 o 
  -7   3   6        7.60        7.56      0.81 o 
  -6   3   6        5.22        7.20      0.61 o 
  -5   3   6      155.66      168.29      3.70 o 
  -4   3   6       71.24       59.62      1.64 o 
  -3   3   6      475.81      487.32     43.15 o 
  -2   3   6     1306.41     1509.49     38.48 o 
  -1   3   6      645.37      598.71     11.43 o 
   0   3   6        0.95        1.81      0.34 o 
   1   3   6       26.09       21.03      0.61 o 
   2   3   6      614.38      605.06     10.80 o 
   3   3   6      108.64       85.19      1.58 o 
   4   3   6     1234.17     1288.96     34.45 o 
   5   3   6      712.27      739.70     18.01 o 
   6   3   6       81.22       76.36      2.25 o 
   7   3   6       10.17       11.34      0.92 o 
   8   3   6        3.48        6.49      0.77 o 
   9   3   6        9.12        8.04      1.02 o 
 -10   4   6        0.10       -0.22      0.43 o 
  -9   4   6        2.88        1.45      0.57 o 
  -8   4   6       23.59       23.40      1.37 o 
  -7   4   6       34.06       37.91      1.63 o 
  -6   4   6       42.48       49.32      1.86 o 
  -5   4   6       12.48       16.48      1.08 o 
  -4   4   6      164.11      167.54      6.75 o 
  -3   4   6      195.23      192.31      3.79 o 
  -2   4   6      291.16      284.77      6.93 o 
  -1   4   6      210.25      211.60      3.71 o 
   0   4   6      894.93      836.66     14.68 o 
   1   4   6       98.52       90.88      1.53 o 
   2   4   6       26.94       23.66      0.75 o 
   3   4   6      230.06      207.76      3.60 o 
   4   4   6     1153.74     1224.19     32.91 o 
   5   4   6      340.91      344.62      7.36 o 
   6   4   6       42.50       45.08      1.48 o 
   7   4   6       18.24       17.88      1.18 o 
   8   4   6        0.08       -0.17      0.37 o 
   9   4   6        0.03        0.39      0.49 o 
  -9   5   6        1.08        0.83      0.62 o 
  -8   5   6        2.38        2.20      0.67 o 
  -7   5   6        3.19        1.76      0.61 o 
  -6   5   6        3.67        6.58      0.76 o 
  -5   5   6       36.13       43.13      1.49 o 
  -4   5   6       12.95       13.14      0.61 o 
  -3   5   6      139.91      154.54      3.28 o 
  -2   5   6      102.89      107.84      2.61 o 
  -1   5   6        2.36        2.72      0.36 o 
   0   5   6        0.45        0.51      0.33 o 
   1   5   6        0.01       -0.08      0.47 o 
   2   5   6      145.32      123.24      1.80 o 
   3   5   6       47.49       40.55      2.50 o 
   4   5   6        3.07        3.12      0.64 o 
   5   5   6        9.42        9.38      0.78 o 
   6   5   6        0.69        1.07      0.35 o 
   7   5   6       10.50        9.56      1.60 o 
   8   5   6        0.10        0.76      0.51 o 
   9   5   6        0.01       -0.16      0.46 o 
  -9   6   6        5.53        4.41      0.94 o 
  -8   6   6        0.62       -0.02      0.51 o 
  -7   6   6        0.21       -0.28      0.47 o 
  -6   6   6        0.90       -0.03      0.37 o 
  -5   6   6        1.17        0.03      0.37 o 
  -4   6   6        6.39        5.94      0.48 o 
  -3   6   6       20.20       13.18      0.70 o 
  -2   6   6       74.64       94.59      3.25 o 
  -1   6   6        0.50       -0.39      0.39 o 
   0   6   6       16.32       19.66      0.60 o 
   1   6   6      350.63      330.51      7.07 o 
   2   6   6      165.82      170.38      3.06 o 
   3   6   6       25.88       17.98      0.58 o 
   4   6   6       21.37       22.61      0.76 o 
   5   6   6        3.03        2.18      0.36 o 
   6   6   6        0.67        1.85      0.38 o 
   7   6   6        9.36        9.13      0.79 o 
   8   6   6       27.03       29.81      1.46 o 
   9   6   6        9.82        6.07      0.86 o 
  -9   7   6        1.14        1.08      0.70 o 
  -8   7   6        7.51        7.07      0.82 o 
  -7   7   6        8.20        5.22      0.87 o 
  -6   7   6        1.50        2.23      0.60 o 
  -5   7   6       52.35       58.79      1.99 o 
  -4   7   6       33.46       33.48      1.06 o 
  -3   7   6       13.78       13.27      0.45 o 
  -2   7   6      288.80      306.07      9.87 o 
  -1   7   6      175.60      167.00      2.82 o 
   0   7   6      410.62      426.89     13.08 o 
   1   7   6        1.63        0.44      0.72 o 
   2   7   6      394.93      397.05     11.35 o 
   3   7   6        1.24        1.18      0.19 o 
   4   7   6      124.04      117.58      2.80 o 
   5   7   6      157.29      146.12      8.30 o 
   6   7   6       60.88       51.01      2.03 o 
   7   7   6       22.14       18.44      1.36 o 
   8   7   6       33.99       31.59      3.52 o 
  -9   8   6        0.22       -0.13      0.49 o 
  -8   8   6        6.93        7.40      1.05 o 
  -7   8   6       33.37       34.49      1.80 o 
  -6   8   6       28.68       29.61      1.51 o 
  -5   8   6        3.38        1.77      0.52 o 
  -4   8   6       58.02       60.71      2.56 o 
  -3   8   6       47.14       50.27      1.13 o 
  -2   8   6        5.86        7.54      0.44 o 
  -1   8   6      249.85      246.92      5.82 o 
   0   8   6      707.42      803.95     25.08 o 
   1   8   6      193.76      206.02      7.71 o 
   2   8   6      102.99       92.43      3.02 o 
   3   8   6      265.91      297.99      9.53 o 
   4   8   6      167.16      159.89      5.37 o 
   5   8   6       55.05       44.65      2.34 o 
   6   8   6       12.79       12.18      1.10 o 
   7   8   6       39.19       34.96      1.66 o 
   8   8   6        4.11        2.59      0.50 o 
  -8   9   6        0.05        0.35      0.41 o 
  -7   9   6        7.11        8.36      1.03 o 
  -6   9   6       24.12       22.53      1.16 o 
  -5   9   6        1.77        0.90      0.62 o 
  -4   9   6       30.76       26.52      1.09 o 
  -3   9   6       30.19       38.34      1.09 o 
  -2   9   6       20.08       19.42      0.56 o 
  -1   9   6        0.00        0.85      0.58 o 
   0   9   6      146.72      169.19      5.09 o 
   1   9   6        0.70       -1.06      1.06 o 
   2   9   6       50.84       45.04      3.09 o 
   3   9   6       73.34       76.98      3.41 o 
   4   9   6       26.57       20.57      1.69 o 
   5   9   6        1.44        0.58      0.27 o 
   6   9   6        0.34        0.49      0.30 o 
   7   9   6        0.92        0.92      0.33 o 
   8   9   6        8.09        8.76      1.30 o 
  -8  10   6        1.23        0.78      0.60 o 
  -7  10   6        0.76        0.69      0.51 o 
  -6  10   6        0.10        0.12      0.44 o 
  -5  10   6        0.41        0.66      0.45 o 
  -4  10   6        4.52        5.77      0.71 o 
  -3  10   6        0.13        0.23      0.23 o 
  -2  10   6       38.17       29.59      1.49 o 
  -1  10   6        0.13        0.16      0.36 o 
   0  10   6       10.91       11.37      1.15 o 
   1  10   6        4.63        5.32      1.37 o 
   2  10   6      138.71      173.41      6.88 o 
   3  10   6       56.88       47.86      2.64 o 
   4  10   6       24.00       19.14      1.60 o 
   5  10   6        2.84        3.27      1.16 o 
   6  10   6       11.57       12.05      1.44 o 
   7  10   6        1.42        2.10      0.85 o 
  -8  11   6        0.69        0.86      0.54 o 
  -7  11   6        6.65        7.34      0.85 o 
  -6  11   6        4.06        2.09      0.52 o 
  -5  11   6        0.17        0.08      0.34 o 
  -4  11   6       20.82       22.67      1.50 o 
  -3  11   6        1.56        0.31      0.18 o 
  -2  11   6       33.43       33.33      2.39 o 
  -1  11   6      114.22      111.15      3.86 o 
   0  11   6       64.04       66.04      3.87 o 
   1  11   6       46.02       52.28      2.21 o 
   2  11   6        6.40        5.40      1.48 o 
   3  11   6      104.42       98.12      4.75 o 
   4  11   6        0.63        0.74      0.74 o 
   5  11   6       63.89       61.77      3.06 o 
   6  11   6       21.12       19.91      1.67 o 
   7  11   6        1.44        2.09      0.93 o 
  -7  12   6        1.78        2.20      0.64 o 
  -6  12   6        6.83        7.38      0.81 o 
  -5  12   6       22.90       20.82      0.86 o 
  -4  12   6        0.16        0.46      0.30 o 
  -3  12   6        9.10       10.40      0.65 o 
  -2  12   6        4.84        4.40      0.50 o 
  -1  12   6        9.91       11.52      1.04 o 
   0  12   6      135.09      157.30      4.06 o 
   1  12   6       63.55       72.02      2.52 o 
   2  12   6        0.27        0.33      0.38 o 
   3  12   6       18.35       18.37      1.37 o 
   4  12   6        7.38        6.11      1.45 o 
   5  12   6        2.95        3.64      1.32 o 
   6  12   6        0.03        0.16      0.77 o 
  -6  13   6        5.47        4.18      0.68 o 
  -5  13   6       16.18       15.13      1.00 o 
  -4  13   6       19.02       12.46      0.78 o 
  -3  13   6        0.03        0.12      0.21 o 
  -2  13   6        4.71        1.98      0.56 o 
  -1  13   6        3.69        1.80      0.52 o 
   0  13   6        5.18        6.13      2.75 o 
   1  13   6       16.93       23.52      1.57 o 
   2  13   6       12.46       12.80      1.34 o 
   3  13   6        1.75        0.80      0.50 o 
   4  13   6       22.80       27.00      2.62 o 
   5  13   6        8.91       12.39      1.84 o 
   6  13   6       12.03       11.89      1.95 o 
  -6  14   6        8.31        6.27      0.92 o 
  -5  14   6       10.21        8.52      0.85 o 
  -4  14   6        1.81        3.46      1.32 o 
  -3  14   6        4.00        3.41      0.87 o 
  -2  14   6        0.11       -0.33      0.37 o 
  -1  14   6        4.88        7.77      0.91 o 
   0  14   6       36.17       39.16      1.80 o 
   1  14   6        1.07        0.17      0.63 o 
   2  14   6       19.95       13.78      1.39 o 
   3  14   6       76.48       82.46      4.58 o 
   4  14   6        5.87        6.43      0.89 o 
   5  14   6        1.76       -0.05      0.51 o 
  -5  15   6        3.82        6.66      1.35 o 
  -4  15   6        0.86        0.67      0.79 o 
  -3  15   6       13.40       20.35      2.46 o 
  -2  15   6       14.83       16.03      2.54 o 
  -1  15   6       10.86       10.72      1.06 o 
   0  15   6        6.68        5.42      0.96 o 
   1  15   6        2.12        2.59      0.86 o 
   2  15   6       19.90       22.83      1.46 o 
   3  15   6        1.87        2.10      0.89 o 
   4  15   6       10.50        9.96      1.43 o 
  -4  16   6        0.34        1.51      1.18 o 
  -3  16   6        1.59        0.00      0.67 o 
  -2  16   6        3.75        3.12      0.95 o 
  -1  16   6       12.70       14.88      1.26 o 
   0  16   6        0.12        0.48      0.53 o 
   1  16   6        0.02       -0.31      0.62 o 
   2  16   6        2.59        2.34      0.84 o 
   3  16   6        1.18        1.34      0.83 o 
  -2  17   6        0.19        0.68      0.65 o 
  -1  17   6        0.09        0.30      0.63 o 
   0  17   6        3.05        2.14      0.78 o 
   1  17   6        0.10        0.09      0.59 o 
   2  17   6        2.65        2.63      0.87 o 
  -9   1   7        0.24        0.14      0.51 o 
  -8   1   7        0.04        0.29      0.33 o 
  -7   1   7        6.74        4.66      1.38 o 
  -6   1   7        2.69        2.60      1.00 o 
  -5   1   7       63.75       63.53      3.28 o 
  -4   1   7      234.38      205.99     22.14 o 
  -3   1   7      464.96      472.35     12.56 o 
  -2   1   7       39.17       36.71      0.95 o 
  -1   1   7       16.73       15.28      0.56 o 
   0   1   7       89.97       91.93      2.40 o 
   1   1   7        0.47       -0.31      0.31 o 
   2   1   7      234.02      216.29      3.90 o 
   3   1   7      514.51      552.64     11.44 o 
   4   1   7      507.17      519.53     10.98 o 
   5   1   7        0.38       -0.18      0.33 o 
   6   1   7        1.14        1.22      0.45 o 
   7   1   7        5.92        5.73      0.72 o 
   8   1   7        0.98        2.46      0.65 o 
   9   1   7        5.99        5.87      0.90 o 
  -9   2   7       13.36       10.45      1.76 o 
  -8   2   7        0.54        0.68      0.36 o 
  -7   2   7        9.48        9.58      0.79 o 
  -6   2   7       24.86       26.23      1.28 o 
  -5   2   7       36.99       41.86      2.72 o 
  -4   2   7       38.91       35.25      1.30 o 
  -3   2   7       28.21       18.40      0.71 o 
  -2   2   7      429.40      404.30      6.19 o 
  -1   2   7       58.73       80.26      3.24 o 
   0   2   7      122.03      120.83      2.72 o 
   1   2   7      285.54      244.89      4.70 o 
   2   2   7      382.80      402.40      7.29 o 
   3   2   7      378.76      374.49      8.09 o 
   4   2   7        5.49        3.12      0.58 o 
   5   2   7       85.11       83.32      2.05 o 
   6   2   7        0.94        0.26      0.35 o 
   7   2   7       24.09       25.78      1.29 o 
   8   2   7       40.27       40.76      1.76 o 
   9   2   7        5.42        3.20      0.75 o 
  -9   3   7        0.75        0.46      0.45 o 
  -8   3   7        1.92        2.07      0.67 o 
  -7   3   7        0.29        0.26      0.34 o 
  -6   3   7        1.71        1.86      0.45 o 
  -5   3   7       60.38       52.43      2.04 o 
  -4   3   7      203.74      230.27      5.86 o 
  -3   3   7       51.54       48.88      0.90 o 
  -2   3   7       16.28       11.28      0.68 o 
  -1   3   7       34.14       26.94      0.89 o 
   0   3   7        5.61        6.91      0.54 o 
   1   3   7        5.88        5.04      0.55 o 
   2   3   7      181.98      189.78      3.39 o 
   3   3   7       12.00       12.27      0.88 o 
   4   3   7       51.11       53.67      1.51 o 
   5   3   7       59.88       53.44      1.54 o 
   6   3   7        1.56        0.86      0.37 o 
   7   3   7        4.16        3.63      0.62 o 
   8   3   7        0.28        0.44      0.42 o 
  -9   4   7        2.43        2.01      0.57 o 
  -8   4   7        0.29       -0.05      0.39 o 
  -7   4   7        0.36        0.36      0.41 o 
  -6   4   7        3.17        3.27      0.69 o 
  -5   4   7        0.26        0.27      0.36 o 
  -4   4   7        2.21        3.74      0.67 o 
  -3   4   7        3.02        4.94      0.66 o 
  -2   4   7       14.61       15.32      0.85 o 
  -1   4   7      127.50      142.84      2.93 o 
   0   4   7       54.92       62.22      4.64 o 
   1   4   7      173.20      158.69      2.91 o 
   2   4   7       44.09       36.75      1.94 o 
   3   4   7      108.61      116.98      3.09 o 
   4   4   7        0.16       -0.38      0.38 o 
   5   4   7        8.02        5.60      0.51 o 
   6   4   7       31.59       33.16      1.34 o 
   7   4   7       22.54       21.37      1.13 o 
   8   4   7       10.39        9.83      0.98 o 
  -9   5   7        5.06        3.36      0.66 o 
  -8   5   7        1.37        0.88      0.56 o 
  -7   5   7       13.79       13.04      1.66 o 
  -6   5   7       32.28       35.85      1.57 o 
  -5   5   7       39.20       38.30      1.35 o 
  -4   5   7      298.22      304.55      6.78 o 
  -3   5   7      235.04      215.99      8.53 o 
  -2   5   7      268.62      270.99      7.01 o 
  -1   5   7       22.24       18.69      1.00 o 
   0   5   7      630.62      576.06     11.24 o 
   1   5   7      203.67      195.09      3.66 o 
   2   5   7     1201.90     1277.61     35.28 o 
   3   5   7      958.85     1008.59     26.24 o 
   4   5   7       80.56       70.26      1.67 o 
   5   5   7       20.56       15.74      0.81 o 
   6   5   7       54.07       55.93      2.51 o 
   7   5   7       37.54       33.02      1.73 o 
   8   5   7        0.44        0.26      0.42 o 
  -9   6   7       12.68       13.10      1.37 o 
  -8   6   7       16.50       18.59      1.20 o 
  -7   6   7        2.24        1.55      0.60 o 
  -6   6   7       31.81       41.53      1.74 o 
  -5   6   7       35.15       38.01      1.34 o 
  -4   6   7       66.72       65.17      1.94 o 
  -3   6   7       29.48       29.65      1.62 o 
  -2   6   7      965.99     1021.25     34.83 o 
  -1   6   7      320.03      326.31      8.65 o 
   0   6   7      163.27      150.87      3.93 o 
   1   6   7      201.16      208.55      4.21 o 
   2   6   7      796.10      871.10     21.21 o 
   3   6   7      226.03      222.21      4.49 o 
   4   6   7       58.26       53.48      1.22 o 
   5   6   7      176.98      169.89     10.07 o 
   6   6   7        0.49        0.19      0.27 o 
   7   6   7       12.05        9.64      0.85 o 
   8   6   7       12.43        7.46      0.74 o 
  -8   7   7        5.81        5.89      0.90 o 
  -7   7   7        1.69        1.90      0.63 o 
  -6   7   7        5.72        3.60      0.69 o 
  -5   7   7       19.86       29.96      1.94 o 
  -4   7   7        0.60        1.23      0.42 o 
  -3   7   7        0.02        1.09      0.46 o 
  -2   7   7       18.30       24.43      1.31 o 
  -1   7   7       30.69       28.75      0.79 o 
   0   7   7        0.63        1.41      0.88 o 
   1   7   7        5.31        1.26      1.04 o 
   2   7   7        0.38        0.79      1.04 o 
   3   7   7       17.03       16.32      0.52 o 
   4   7   7        5.78        5.12      0.36 o 
   5   7   7        1.87        2.60      0.47 o 
   6   7   7        2.65        2.43      0.45 o 
   7   7   7        0.01        0.13      0.33 o 
   8   7   7        2.36        2.53      0.60 o 
  -8   8   7        0.20       -0.13      0.46 o 
  -7   8   7        8.59        7.52      0.91 o 
  -6   8   7        1.97        2.32      0.57 o 
  -5   8   7        4.58        5.18      0.74 o 
  -4   8   7        2.27        0.98      0.31 o 
  -3   8   7        4.48        4.05      0.51 o 
  -2   8   7        1.21        0.28      0.27 o 
  -1   8   7      177.80      178.98     12.04 o 
   0   8   7      389.58      464.75     18.98 o 
   1   8   7       71.41       82.81      3.38 o 
   2   8   7        6.83        8.23      1.17 o 
   3   8   7       22.93       23.45      2.13 o 
   4   8   7        9.90        7.87      1.08 o 
   5   8   7        0.79        1.47      0.27 o 
   6   8   7       42.12       37.13      2.83 o 
   7   8   7       30.55       32.80      4.61 o 
  -8   9   7        3.01        1.90      0.66 o 
  -7   9   7        0.58       -0.05      0.35 o 
  -6   9   7        0.83        0.86      0.44 o 
  -5   9   7        0.98        1.03      0.35 o 
  -4   9   7       71.31       73.22      3.35 o 
  -3   9   7       22.62       18.72      1.02 o 
  -2   9   7       14.44       11.94      0.38 o 
  -1   9   7        7.99       10.90      0.92 o 
   0   9   7       13.76       10.57      2.50 o 
   1   9   7        5.90        9.90      1.27 o 
   2   9   7       55.19       54.25      2.03 o 
   3   9   7      182.18      183.41      6.98 o 
   4   9   7       41.03       38.84      2.62 o 
   5   9   7        0.11       -0.62      0.62 o 
   6   9   7       33.73       46.43      3.35 o 
   7   9   7       12.19       14.52      1.65 o 
  -7  10   7        1.26        1.20      0.48 o 
  -6  10   7        1.12        1.88      0.58 o 
  -5  10   7        7.50        7.15      0.60 o 
  -4  10   7        3.51        2.70      0.54 o 
  -3  10   7       91.81      104.61      4.25 o 
  -2  10   7       67.87       70.30      4.32 o 
  -1  10   7       52.38       53.57      1.72 o 
   0  10   7        1.98        0.16      0.90 o 
   1  10   7      124.11      151.52      6.18 o 
   2  10   7       56.14       55.76      3.56 o 
   3  10   7       13.70       12.39      1.22 o 
   4  10   7        6.71        6.20      1.34 o 
   5  10   7        6.25        4.90      1.32 o 
   6  10   7       14.30       17.33      2.18 o 
   7  10   7        1.82        1.86      1.07 o 
  -7  11   7        0.00       -0.12      0.36 o 
  -6  11   7        7.98        5.46      0.86 o 
  -5  11   7        2.34        2.22      0.45 o 
  -4  11   7        0.24        0.07      0.12 o 
  -3  11   7        0.98        0.03      0.27 o 
  -2  11   7       28.43       26.33      2.13 o 
  -1  11   7        5.99       10.62      1.13 o 
   0  11   7        1.26       -0.09      0.47 o 
   1  11   7       10.38       10.59      1.44 o 
   2  11   7       64.39       64.91      3.90 o 
   3  11   7       22.09       25.62      2.30 o 
   4  11   7        2.52        2.21      0.67 o 
   5  11   7        0.05       -0.25      0.85 o 
   6  11   7        4.27        5.07      1.12 o 
  -6  12   7        0.00        0.24      0.35 o 
  -5  12   7        0.21       -0.27      0.32 o 
  -4  12   7        0.30        0.62      0.25 o 
  -3  12   7        0.34        0.70      0.25 o 
  -2  12   7        6.09        3.98      0.62 o 
  -1  12   7       10.36        8.38      0.89 o 
   0  12   7        2.23        2.34      0.64 o 
   1  12   7      118.72      119.54      5.80 o 
   2  12   7       27.71       27.60      2.12 o 
   3  12   7        3.09        1.31      1.03 o 
   4  12   7        8.01       13.88      1.51 o 
   5  12   7        4.04        6.09      1.05 o 
   6  12   7        0.85        1.03      1.05 o 
  -6  13   7        0.02        0.17      0.52 o 
  -5  13   7       11.48        8.61      3.15 o 
  -4  13   7        6.39        6.62      2.33 o 
  -3  13   7       17.12       19.29      2.28 o 
  -2  13   7        0.92        0.63      0.26 o 
  -1  13   7        5.61        5.07      0.75 o 
   0  13   7       11.10       14.76      1.68 o 
   1  13   7        1.10        0.66      0.57 o 
   2  13   7       22.87       23.83      1.37 o 
   3  13   7       24.73       31.36      1.91 o 
   4  13   7       16.32       22.59      2.50 o 
   5  13   7        1.83        2.00      1.24 o 
  -5  14   7        2.24        1.83      1.27 o 
  -4  14   7        7.14        7.24      1.79 o 
  -3  14   7        3.09        4.17      1.29 o 
  -2  14   7       13.02       13.61      2.38 o 
  -1  14   7        0.01       -0.28      0.38 o 
   0  14   7        4.94        5.49      0.93 o 
   1  14   7        0.47        0.04      0.82 o 
   2  14   7        0.34       -0.07      0.46 o 
   3  14   7        0.39        1.55      0.78 o 
   4  14   7        0.31        1.39      0.65 o 
  -4  15   7        0.03        0.23      0.73 o 
  -3  15   7        1.29        0.21      0.55 o 
  -2  15   7        0.62        0.43      0.82 o 
  -1  15   7        0.55        1.19      0.47 o 
   0  15   7       12.42       15.03      1.17 o 
   1  15   7       16.64       17.54      1.66 o 
   2  15   7        7.25        8.52      1.20 o 
   3  15   7        3.39        1.78      0.76 o 
  -2  16   7       15.09        9.65      4.69 o 
  -1  16   7        2.83        1.55      0.77 o 
   0  16   7        2.02        1.50      0.70 o 
   1  16   7        7.42        6.17      0.99 o 
   2  16   7        7.96        7.19      1.23 o 
  -9   0   8        4.09        3.37      2.16 o 
  -8   0   8       17.92       29.95      4.18 o 
  -7   0   8       13.02       13.49      2.97 o 
  -6   0   8        3.91        2.70      1.89 o 
  -5   0   8      218.34      219.26     12.14 o 
  -4   0   8      271.49      251.96      9.44 o 
  -3   0   8        6.17        5.53      0.73 o 
  -2   0   8      131.67      127.10      2.90 o 
  -1   0   8      292.23      281.45      8.06 o 
   0   0   8      267.50      251.24      9.85 o 
   1   0   8       37.20       28.60      1.89 o 
   2   0   8      715.62      636.93     18.86 o 
   3   0   8       57.33       58.69      2.37 o 
   4   0   8       71.11       74.38      2.90 o 
   5   0   8       96.42      104.36      3.65 o 
   6   0   8      107.60      111.16      4.25 o 
   7   0   8        0.38       -0.11      0.61 o 
   8   0   8        0.62        1.37      0.81 o 
  -9   1   8        2.31        2.42      1.38 o 
  -8   1   8        0.01       -0.06      0.81 o 
  -7   1   8       30.19       35.06      3.13 o 
  -6   1   8       69.13       81.77      4.77 o 
  -5   1   8        6.59        5.95      1.04 o 
  -4   1   8        3.28        3.95      0.58 o 
  -3   1   8       27.42       28.39      0.86 o 
  -2   1   8        0.32       -0.27      0.28 o 
  -1   1   8       12.82       12.49      0.55 o 
   0   1   8      163.65      169.01      4.92 o 
   1   1   8      120.00      102.49      3.01 o 
   2   1   8       43.88       48.31      1.62 o 
   3   1   8        1.09        0.61      0.34 o 
   4   1   8        0.48        0.23      0.33 o 
   5   1   8        1.41        1.09      0.46 o 
   6   1   8       20.23       24.38      1.21 o 
   7   1   8       11.15       14.16      1.01 o 
   8   1   8        1.63        0.87      0.53 o 
  -9   2   8        0.06       -0.47      0.60 o 
  -8   2   8        2.53        3.57      1.02 o 
  -7   2   8        1.60        2.24      0.65 o 
  -6   2   8        2.09        1.32      0.74 o 
  -5   2   8        1.29        1.15      0.94 o 
  -4   2   8        0.07       -0.16      0.37 o 
  -3   2   8       37.18       48.12      1.77 o 
  -2   2   8        2.45        2.27      0.31 o 
  -1   2   8        0.18        0.11      0.27 o 
   0   2   8        2.75        6.87      0.77 o 
   1   2   8        9.44       10.66      0.88 o 
   2   2   8       47.91       46.67      1.34 o 
   3   2   8       17.40       14.55      0.70 o 
   4   2   8        3.50        4.49      0.54 o 
   5   2   8        0.16        0.08      0.35 o 
   6   2   8       10.96       10.46      0.83 o 
   7   2   8        1.92        2.95      0.61 o 
   8   2   8        0.00        0.22      0.38 o 
  -9   3   8        0.00        0.01      0.53 o 
  -8   3   8        2.19        1.11      0.56 o 
  -7   3   8        2.82        1.62      0.48 o 
  -6   3   8       24.76       24.41      2.39 o 
  -5   3   8       96.81      101.37      5.46 o 
  -4   3   8      220.67      212.79      6.35 o 
  -3   3   8       45.10       51.63      2.00 o 
  -2   3   8      119.11      100.56      1.76 o 
  -1   3   8       17.86       19.20      0.90 o 
   0   3   8      217.03      213.25      5.35 o 
   1   3   8      371.44      380.13      7.93 o 
   2   3   8      353.20      343.78      7.35 o 
   3   3   8       95.61       85.10      1.90 o 
   4   3   8       14.16       12.89      0.66 o 
   5   3   8       43.36       42.73      1.33 o 
   6   3   8       11.50       12.23      0.90 o 
   7   3   8       38.68       37.71      1.53 o 
   8   3   8       40.26       43.95      1.79 o 
  -8   4   8        4.34        2.58      0.85 o 
  -7   4   8        3.75        2.69      0.80 o 
  -6   4   8        3.94        4.73      0.71 o 
  -5   4   8        0.00        0.86      0.94 o 
  -4   4   8      300.27      324.83     11.24 o 
  -3   4   8      216.56      245.02      6.07 o 
  -2   4   8      168.55      168.16      3.00 o 
  -1   4   8      212.78      208.92      4.30 o 
   0   4   8      134.09      136.70      2.78 o 
   1   4   8       84.85       81.71      2.84 o 
   2   4   8        0.07        0.51      0.36 o 
   3   4   8      266.74      240.71      4.50 o 
   4   4   8        5.75        6.80      0.97 o 
   5   4   8       86.45       80.28      2.86 o 
   6   4   8       65.96       59.39      2.51 o 
   7   4   8       18.73       18.35      1.01 o 
   8   4   8        0.95        0.59      0.45 o 
  -8   5   8        1.81        1.78      0.50 o 
  -7   5   8        3.27        1.40      0.57 o 
  -6   5   8       13.12       15.00      1.23 o 
  -5   5   8        4.76        2.96      0.87 o 
  -4   5   8       20.77       23.83      1.72 o 
  -3   5   8        1.92        3.67      0.74 o 
  -2   5   8       23.07       20.47      2.05 o 
  -1   5   8        0.11        0.01      0.21 o 
   0   5   8       32.89       35.66      1.02 o 
   1   5   8        4.27        4.47      0.81 o 
   2   5   8       74.09       72.75      1.95 o 
   3   5   8        3.00        1.52      0.26 o 
   4   5   8        1.22        0.63      0.27 o 
   5   5   8        1.14        1.55      0.36 o 
   6   5   8        3.72        4.12      0.48 o 
   7   5   8        2.66        1.54      0.40 o 
  -8   6   8        0.46        0.58      0.42 o 
  -7   6   8        3.51        2.25      0.53 o 
  -6   6   8        9.65       10.38      1.15 o 
  -5   6   8        1.91        0.93      0.55 o 
  -4   6   8        0.02        0.08      0.53 o 
  -3   6   8       55.09       66.15      2.50 o 
  -2   6   8      175.91      189.90      6.52 o 
  -1   6   8       21.49       13.21      0.56 o 
   0   6   8       86.71       88.24      1.82 o 
   1   6   8       47.10       52.23      1.71 o 
   2   6   8        5.00        1.25      0.60 o 
   3   6   8        6.85        9.61      0.56 o 
   4   6   8       33.82       25.62      0.79 o 
   5   6   8       46.64       48.98      2.94 o 
   6   6   8        8.68        9.88      0.69 o 
   7   6   8        2.60        1.80      0.48 o 
  -8   7   8        0.97        0.93      0.63 o 
  -7   7   8        1.39        1.34      0.47 o 
  -6   7   8       62.26       63.38      2.56 o 
  -5   7   8       31.45       25.50      1.21 o 
  -4   7   8        5.54        5.37      0.83 o 
  -3   7   8       10.98       11.21      0.69 o 
  -2   7   8        7.83        4.40      0.80 o 
  -1   7   8       65.91       57.65      2.66 o 
   0   7   8      363.82      371.19      8.24 o 
   1   7   8      752.51      779.80     27.64 o 
   2   7   8       42.46       34.75      6.41 o 
   3   7   8        5.70        5.42      0.26 o 
   4   7   8       51.50       53.41      2.92 o 
   5   7   8       24.23       27.74      2.51 o 
   6   7   8        0.19        0.24      0.23 o 
   7   7   8       75.88      102.80      6.52 o 
  -8   8   8        0.21        0.23      0.68 o 
  -7   8   8        2.04        2.99      0.57 o 
  -6   8   8        2.18        1.11      0.59 o 
  -5   8   8       11.08       12.60      1.07 o 
  -4   8   8       86.62      106.06      6.43 o 
  -3   8   8       45.19       50.21      2.53 o 
  -2   8   8        0.01        0.32      0.17 o 
  -1   8   8       18.09       17.47      0.62 o 
   0   8   8      190.49      230.52     12.25 o 
   1   8   8       87.39       82.61      5.01 o 
   2   8   8       19.80       21.16      1.49 o 
   3   8   8       32.59       29.44      2.20 o 
   4   8   8        1.69        1.99      0.78 o 
   5   8   8        5.38        5.45      1.01 o 
   6   8   8       20.89       20.37      2.26 o 
   7   8   8       31.74       46.47      3.12 o 
  -7   9   8        2.26        2.24      0.55 o 
  -6   9   8        3.17        1.60      0.62 o 
  -5   9   8        1.73        0.67      0.59 o 
  -4   9   8        0.44       -0.33      0.67 o 
  -3   9   8       11.08       17.65      1.64 o 
  -2   9   8       17.34       19.34      0.99 o 
  -1   9   8       12.81       14.92      1.70 o 
   0   9   8       16.01       16.66      2.80 o 
   1   9   8       83.78       85.68      3.62 o 
   2   9   8        1.06        1.56      0.96 o 
   3   9   8        0.36        0.02      0.67 o 
   4   9   8        2.01        1.35      0.95 o 
   5   9   8        4.45        5.56      0.97 o 
   6   9   8        0.07       -0.74      1.05 o 
  -7  10   8        0.48        1.05      0.49 o 
  -6  10   8        0.34        0.23      0.44 o 
  -5  10   8        1.34        1.21      0.48 o 
  -4  10   8        3.22        1.58      0.36 o 
  -3  10   8        3.58        7.59      0.60 o 
  -2  10   8       43.91       31.17      4.04 o 
  -1  10   8        0.14       -0.38      0.38 o 
   0  10   8        0.04       -0.77      1.23 o 
   1  10   8        0.01       -0.05      0.62 o 
   2  10   8        8.67       13.94      1.82 o 
   3  10   8        7.03       10.97      1.32 o 
   4  10   8       21.46       33.00      2.75 o 
   5  10   8       35.71       41.27      2.58 o 
   6  10   8        2.33        1.16      1.15 o 
  -6  11   8       15.74       15.19      1.14 o 
  -5  11   8        2.27        1.76      0.49 o 
  -4  11   8        0.34        1.14      0.41 o 
  -3  11   8       17.93       16.18      2.13 o 
  -2  11   8       40.61       52.85      4.61 o 
  -1  11   8       53.25       78.39      6.34 o 
   0  11   8      140.59      155.55     14.43 o 
   1  11   8       65.60       77.49      3.94 o 
   2  11   8       17.12       21.09      1.88 o 
   3  11   8       14.83       19.46      1.81 o 
   4  11   8       70.07       93.95      4.70 o 
   5  11   8       14.84       18.84      1.86 o 
  -6  12   8        3.67        2.30      0.60 o 
  -5  12   8       17.85       25.45      2.92 o 
  -4  12   8        3.32        3.52      0.77 o 
  -3  12   8        0.56        0.59      0.66 o 
  -2  12   8        0.07       -0.32      0.82 o 
  -1  12   8        9.87       11.69      1.47 o 
   0  12   8        2.79        3.76      0.85 o 
   1  12   8        0.97        1.11      0.51 o 
   2  12   8        7.54       15.09      2.22 o 
   3  12   8        0.61        2.53      1.31 o 
   4  12   8        0.02       -0.01      0.68 o 
   5  12   8        3.37        5.49      1.70 o 
  -5  13   8        0.09        0.63      1.11 o 
  -4  13   8        6.22        5.87      2.43 o 
  -3  13   8        0.89        1.07      0.88 o 
  -2  13   8        0.08       -0.24      1.09 o 
  -1  13   8       25.73       46.20      9.44 o 
   0  13   8       26.76       28.12      3.04 o 
   1  13   8        4.52        3.03      0.92 o 
   2  13   8        0.24       -0.16      0.46 o 
   3  13   8        1.03        2.83      1.02 o 
   4  13   8        4.19        3.20      1.02 o 
  -4  14   8        1.90        1.01      0.66 o 
  -3  14   8        4.33        3.02      1.46 o 
  -2  14   8        2.64        1.58      1.42 o 
  -1  14   8        6.33        4.32      1.91 o 
   0  14   8       15.97       11.52      1.36 o 
   1  14   8        1.50        0.16      0.58 o 
   2  14   8        7.55        7.26      0.94 o 
   3  14   8        3.61        2.67      0.71 o 
  -2  15   8        2.55        1.65      1.55 o 
  -1  15   8        1.94        2.30      1.18 o 
   0  15   8        7.62        9.64      2.47 o 
   1  15   8       18.78       17.54      2.10 o 
  -8   1   9        7.77        7.21      1.86 o 
  -7   1   9        0.25        0.48      1.04 o 
  -6   1   9       19.42       13.58      2.38 o 
  -5   1   9      107.66      118.76      5.91 o 
  -4   1   9        3.91        1.68      0.32 o 
  -3   1   9        2.53        3.68      0.43 o 
  -2   1   9      105.84      103.71      2.15 o 
  -1   1   9       89.05       83.70      1.79 o 
   0   1   9        4.05        3.93      0.77 o 
   1   1   9       43.05       34.76      1.78 o 
   2   1   9        0.88       -0.37      0.37 o 
   3   1   9        9.37        9.88      0.76 o 
   4   1   9       69.68       74.64      2.31 o 
   5   1   9       46.31       50.64      1.66 o 
   6   1   9       48.89       58.51      2.09 o 
   7   1   9        4.86        5.69      0.75 o 
  -8   2   9        1.27        1.70      1.23 o 
  -7   2   9       19.88       19.01      2.46 o 
  -6   2   9      146.45      161.57      7.76 o 
  -5   2   9       31.10       34.47      2.17 o 
  -4   2   9       85.57       79.76      3.89 o 
  -3   2   9      151.47      154.52      2.94 o 
  -2   2   9       73.00       65.38      1.44 o 
  -1   2   9        0.27       -0.10      0.34 o 
   0   2   9      364.86      335.74      8.18 o 
   1   2   9      179.91      178.65      4.98 o 
   2   2   9       32.94       29.31      1.19 o 
   3   2   9      198.22      192.37      3.89 o 
   4   2   9      122.63      123.70      2.81 o 
   5   2   9        3.08        2.90      0.51 o 
   6   2   9       35.52       34.60      1.38 o 
   7   2   9       14.66       13.43      0.99 o 
  -8   3   9        2.82        2.64      1.39 o 
  -7   3   9        4.43        4.73      1.49 o 
  -6   3   9        0.11        0.22      0.90 o 
  -5   3   9        0.49        1.14      0.67 o 
  -4   3   9       11.89       11.98      0.98 o 
  -3   3   9        0.36        0.05      0.29 o 
  -2   3   9       16.02       17.19      0.72 o 
  -1   3   9       33.75       32.57      1.38 o 
   0   3   9       17.29       19.49      0.92 o 
   1   3   9       21.49       20.81      1.26 o 
   2   3   9       13.27       19.39      0.89 o 
   3   3   9        8.88        8.08      0.55 o 
   4   3   9        2.63        2.62      0.45 o 
   5   3   9       29.66       30.92      1.23 o 
   6   3   9        2.16        2.57      0.49 o 
   7   3   9        0.01       -0.15      0.37 o 
  -8   4   9        0.42       -0.31      0.97 o 
  -7   4   9        2.79        2.66      0.94 o 
  -6   4   9        3.32        2.36      1.02 o 
  -5   4   9       16.20       14.94      1.49 o 
  -4   4   9       61.86       69.42      2.53 o 
  -3   4   9        2.87        3.13      0.33 o 
  -2   4   9       25.01       27.63      2.02 o 
  -1   4   9        0.06       -0.23      0.33 o 
   0   4   9       36.83       36.21      1.34 o 
   1   4   9        2.26        1.48      0.46 o 
   2   4   9        2.54        5.25      0.64 o 
   3   4   9        5.32        3.35      0.47 o 
   4   4   9        2.22        2.85      0.41 o 
   5   4   9        0.11        0.31      0.31 o 
   6   4   9        0.19        0.12      0.30 o 
   7   4   9        0.53        0.70      0.38 o 
  -8   5   9        3.19        2.18      1.69 o 
  -7   5   9       10.00        7.32      1.49 o 
  -6   5   9       13.21       14.00      1.60 o 
  -5   5   9       10.69       10.85      1.17 o 
  -4   5   9        9.07        8.92      0.83 o 
  -3   5   9        0.57        1.16      0.38 o 
  -2   5   9       29.69       27.19      0.91 o 
  -1   5   9      155.76      145.19      4.65 o 
   0   5   9      136.95      128.56      2.34 o 
   1   5   9        4.72        3.65      0.37 o 
   2   5   9       11.46       10.71      0.45 o 
   3   5   9        4.76        7.35      0.54 o 
   4   5   9       15.49       15.05      0.74 o 
   5   5   9       62.05       69.27      5.04 o 
   6   5   9       35.39       32.94      1.58 o 
   7   5   9        0.94        0.15      0.33 o 
  -7   6   9        0.79        0.89      0.73 o 
  -6   6   9       11.11       13.32      1.47 o 
  -5   6   9       16.90       19.21      1.50 o 
  -4   6   9        2.34        3.77      0.66 o 
  -3   6   9       12.51       13.32      0.79 o 
  -2   6   9        1.80        1.34      0.37 o 
  -1   6   9        1.08        1.36      0.40 o 
   0   6   9       11.88        8.51      0.43 o 
   1   6   9       17.09       12.31      0.46 o 
   2   6   9        0.28        0.23      0.13 o 
   3   6   9       35.01       37.23      2.03 o 
   4   6   9       66.17       73.27      2.51 o 
   5   6   9        3.70        3.05      0.43 o 
   6   6   9        2.49        4.20      1.46 o 
  -7   7   9        1.67        1.32      0.61 o 
  -6   7   9        2.38        2.96      0.82 o 
  -5   7   9        0.56        1.37      0.60 o 
  -4   7   9        0.01        0.44      0.42 o 
  -3   7   9        1.96        3.19      0.56 o 
  -2   7   9        0.01        0.15      0.27 o 
  -1   7   9       19.83       15.97      0.67 o 
   0   7   9       40.58       44.55      1.20 o 
   1   7   9        6.35        5.13      0.95 o 
   2   7   9        0.18        0.36      0.39 o 
   3   7   9        6.04        9.46      1.15 o 
   4   7   9        0.00       -0.05      0.64 o 
   5   7   9        0.89       -0.11      0.72 o 
   6   7   9        1.94        2.68      1.46 o 
  -7   8   9        0.85        1.27      0.54 o 
  -6   8   9        0.24        0.09      0.43 o 
  -5   8   9        0.10        0.15      0.49 o 
  -4   8   9        3.58        1.79      0.58 o 
  -3   8   9       39.18       29.21      1.49 o 
  -2   8   9        0.30        0.30      0.21 o 
  -1   8   9       64.65       55.73      2.61 o 
   0   8   9        8.16        7.95      2.00 o 
   1   8   9       19.57       23.62      2.57 o 
   2   8   9        8.79       12.65      1.74 o 
   3   8   9       31.85       34.68      2.67 o 
   4   8   9       24.84       24.86      2.32 o 
   5   8   9        3.54        3.14      0.99 o 
   6   8   9       12.72       10.51      1.61 o 
  -6   9   9        0.11        0.14      0.43 o 
  -5   9   9        3.78        3.33      0.78 o 
  -4   9   9       20.28       21.75      2.39 o 
  -3   9   9        1.93        2.05      1.14 o 
  -2   9   9      230.81      228.56     27.67 o 
  -1   9   9      315.31      343.63     17.88 o 
   0   9   9       14.36       13.83      2.81 o 
   1   9   9       33.24       37.03      3.71 o 
   2   9   9       81.07      108.27      5.37 o 
   3   9   9       17.86       20.08      5.73 o 
   4   9   9        0.87       -0.49      0.87 o 
   5   9   9       72.99       87.41      4.11 o 
  -6  10   9        5.36        5.94      1.00 o 
  -5  10   9        0.01       -0.46      0.46 o 
  -4  10   9        0.86        1.40      1.06 o 
  -3  10   9        2.41        1.66      1.21 o 
  -2  10   9       10.11       15.11      2.19 o 
  -1  10   9       28.83       26.42      1.62 o 
   0  10   9       10.93       28.50      8.64 o 
   1  10   9        3.21        6.32      2.15 o 
   2  10   9        7.35        8.72      1.89 o 
   3  10   9       12.39       22.87      2.69 o 
   4  10   9       17.41       19.60      2.70 o 
   5  10   9       33.10       46.78      2.46 o 
  -5  11   9        0.71        3.63      2.05 o 
  -4  11   9        7.18        9.12      1.90 o 
  -3  11   9        1.32        1.53      0.99 o 
  -2  11   9        5.49        4.54      1.55 o 
  -1  11   9       20.08       12.39      0.93 o 
   0  11   9        5.40        1.95      1.26 o 
   1  11   9        1.41        3.37      1.81 o 
   2  11   9        0.21        2.43      1.35 o 
   3  11   9        0.05        0.49      1.09 o 
   4  11   9        0.95        3.12      1.49 o 
  -4  12   9        3.79        2.31      0.93 o 
  -3  12   9        6.82       11.41      2.19 o 
  -2  12   9        1.25        2.00      1.65 o 
  -1  12   9        8.11        7.96      2.32 o 
   0  12   9        3.81        1.57      1.51 o 
   1  12   9        7.99        4.39      1.81 o 
   2  12   9        3.28        5.26      1.70 o 
   3  12   9       34.49       36.43      3.55 o 
  -3  13   9        7.48        8.86      2.06 o 
  -2  13   9       41.14       52.90      5.44 o 
  -1  13   9       25.08       37.42     14.50 o 
   0  13   9        1.62        0.96      0.50 o 
   1  13   9        7.38        7.89      1.16 o 
   2  13   9       34.79       44.61      3.25 o 
  -1  14   9        0.21        1.43      1.14 o 
   0  14   9        0.02        0.91      0.63 o 
  -7   0  10       52.70       65.44      6.61 o 
  -6   0  10       20.73       12.01      2.97 o 
  -5   0  10       62.03       67.96      4.26 o 
  -4   0  10       10.30        6.04      1.02 o 
  -3   0  10        1.13        1.95      0.45 o 
  -2   0  10      100.68       97.44      3.14 o 
  -1   0  10      155.87      152.60      4.61 o 
   0   0  10        0.00       -0.52      0.52 o 
   1   0  10      193.74      199.56      8.64 o 
   2   0  10       90.83       76.37      3.91 o 
   3   0  10       12.63       14.38      1.23 o 
   4   0  10      125.99      123.89      4.53 o 
   5   0  10       44.29       35.67      2.32 o 
   6   0  10        0.20        0.17      0.75 o 
  -7   1  10       18.62       14.76      2.46 o 
  -6   1  10        3.11        3.09      0.94 o 
  -5   1  10        3.26        3.89      0.89 o 
  -4   1  10        4.32        4.28      0.30 o 
  -3   1  10       15.36       17.75      0.66 o 
  -2   1  10        0.27       -0.29      0.30 o 
  -1   1  10        7.01        4.24      0.53 o 
   0   1  10        0.01       -0.06      0.36 o 
   1   1  10        1.33        2.10      0.65 o 
   2   1  10       10.21       10.82      1.04 o 
   3   1  10       51.96       49.11      1.68 o 
   4   1  10       56.38       73.62      2.39 o 
   5   1  10        1.39       -0.40      0.40 o 
   6   1  10       64.11       74.72      2.66 o 
  -7   2  10        0.23       -0.01      0.81 o 
  -6   2  10       15.97       15.16      1.79 o 
  -5   2  10        0.26       -0.06      0.58 o 
  -4   2  10       16.93       19.56      0.90 o 
  -3   2  10        0.28        0.53      0.33 o 
  -2   2  10        0.44        0.24      0.28 o 
  -1   2  10       13.62       13.94      0.69 o 
   0   2  10        1.28        1.32      0.31 o 
   1   2  10       17.64       13.89      1.09 o 
   2   2  10        5.42        2.47      0.81 o 
   3   2  10        6.78        7.38      1.10 o 
   4   2  10        3.95        8.94      0.71 o 
   5   2  10        2.27        2.27      0.47 o 
   6   2  10        4.42        6.64      0.86 o 
  -7   3  10       18.85       22.19      2.59 o 
  -6   3  10       19.26       22.86      2.11 o 
  -5   3  10        2.99        2.39      0.91 o 
  -4   3  10       12.63       11.56      0.83 o 
  -3   3  10       32.11       27.68      0.99 o 
  -2   3  10        0.00       -0.13      0.26 o 
  -1   3  10        0.71        0.82      0.31 o 
   0   3  10        0.07       -0.08      0.25 o 
   1   3  10        4.59        2.33      0.54 o 
   2   3  10       89.67       85.01      2.09 o 
   3   3  10       52.49       65.68      1.97 o 
   4   3  10       25.06       29.81      1.17 o 
   5   3  10        3.29        3.86      0.57 o 
   6   3  10       69.67       80.05      3.19 o 
  -7   4  10        0.39        0.11      0.54 o 
  -6   4  10        2.86        3.09      1.03 o 
  -5   4  10        5.53        4.79      0.98 o 
  -4   4  10        1.33        0.81      0.42 o 
  -3   4  10        6.31        7.75      0.46 o 
  -2   4  10       71.83       74.42      2.25 o 
  -1   4  10       12.50       12.20      0.68 o 
   0   4  10       49.32       56.78      1.37 o 
   1   4  10       79.40       78.55      3.11 o 
   2   4  10       82.22      100.01      2.50 o 
   3   4  10        6.42        7.44      0.61 o 
   4   4  10       42.52       46.87      2.14 o 
   5   4  10       23.11       25.90      1.29 o 
   6   4  10        0.72        0.88      0.42 o 
  -7   5  10        0.21        0.11      0.62 o 
  -6   5  10        0.02        0.03      0.51 o 
  -5   5  10        1.03        0.04      0.35 o 
  -4   5  10        0.01       -0.01      0.42 o 
  -3   5  10        4.76        3.92      0.53 o 
  -2   5  10        5.60        4.58      0.39 o 
  -1   5  10        0.61        1.16      0.42 o 
   0   5  10        4.24        6.01      0.48 o 
   1   5  10        2.32        1.69      0.35 o 
   2   5  10       11.26       11.33      0.61 o 
   3   5  10        5.94       10.01      0.70 o 
   4   5  10        1.55        1.32      0.38 o 
   5   5  10        0.40        1.47      0.80 o 
   6   5  10       13.00       14.53      2.11 o 
  -6   6  10        0.21        0.36      0.58 o 
  -5   6  10        1.83        0.52      0.38 o 
  -4   6  10        1.62        0.73      0.38 o 
  -3   6  10        4.01        2.35      0.46 o 
  -2   6  10       27.18       26.34      0.79 o 
  -1   6  10       12.29       10.23      0.83 o 
   0   6  10        3.36        2.94      0.33 o 
   1   6  10        0.52        0.12      0.29 o 
   2   6  10       12.39       11.54      0.41 o 
   3   6  10        1.19        1.51      0.77 o 
   4   6  10       10.97        7.37      1.01 o 
   5   6  10        5.15        5.10      1.06 o 
  -6   7  10        1.25        1.18      0.71 o 
  -5   7  10        2.99        3.01      1.08 o 
  -4   7  10       44.94       44.17      2.41 o 
  -3   7  10       50.31       47.97      3.46 o 
  -2   7  10       36.56       35.48      1.09 o 
  -1   7  10        3.51        2.39      0.37 o 
   0   7  10       27.66       26.93      0.90 o 
   1   7  10        1.26        2.69      0.94 o 
   2   7  10       12.95       11.77      1.69 o 
   3   7  10       51.86       53.41      3.23 o 
   4   7  10       23.71       26.72      1.70 o 
   5   7  10        0.01       -0.39      0.89 o 
  -6   8  10        0.96        1.35      0.56 o 
  -5   8  10        0.15        0.28      0.31 o 
  -4   8  10        6.24        5.44      0.62 o 
  -3   8  10        1.00        0.94      0.61 o 
  -2   8  10        3.45        0.65      0.92 o 
  -1   8  10        0.68        0.40      1.04 o 
   0   8  10       10.92       12.17      2.38 o 
   1   8  10       35.71       53.18      4.92 o 
   2   8  10       40.12       64.36      3.92 o 
   3   8  10        3.48        3.77      1.29 o 
   4   8  10       11.42       13.12      1.59 o 
   5   8  10        3.53        3.64      2.43 o 
  -5   9  10        3.13        1.34      0.70 o 
  -4   9  10        0.47        0.52      0.86 o 
  -3   9  10        0.11       -0.88      1.09 o 
  -2   9  10       24.84       19.04      6.52 o 
  -1   9  10        1.20        2.86      1.65 o 
   0   9  10        0.79       -0.54      0.82 o 
   1   9  10        0.53        0.34      1.19 o 
   2   9  10        4.45       10.38      2.00 o 
   3   9  10        0.00       -0.20      0.71 o 
   4   9  10        6.39        8.07      1.79 o 
  -4  10  10        0.58        1.20      1.12 o 
  -3  10  10        4.11        4.28      1.64 o 
  -2  10  10        1.04       -0.43      0.73 o 
  -1  10  10       11.86        8.92      2.20 o 
   0  10  10        0.09        0.43      1.13 o 
   1  10  10       20.19       16.41      3.05 o 
   2  10  10       24.91       26.67      2.11 o 
   3  10  10        1.98        0.86      1.11 o 
  -4  11  10       29.07       45.59      4.81 o 
  -3  11  10       88.55      117.42      6.76 o 
  -2  11  10        2.93        2.44      1.69 o 
  -1  11  10        9.65       10.01      2.40 o 
   0  11  10       22.93       31.30      5.67 o 
   1  11  10        7.42        4.86      2.70 o 
   2  11  10        0.29       -0.54      1.75 o 
  -2  12  10        0.22        0.00      0.80 o 
  -1  12  10        0.03       -1.21      1.38 o 
   0  12  10        0.88        0.82      1.33 o 
   1  12  10        3.38        0.80      2.43 o 
  -6   1  11        0.11        0.19      0.48 o 
  -5   1  11        4.03        3.76      0.64 o 
  -4   1  11        0.05       -0.04      0.30 o 
  -3   1  11        2.13        1.70      0.30 o 
  -2   1  11        0.49        0.69      0.34 o 
  -1   1  11       10.43        6.85      0.56 o 
   0   1  11       18.16       18.68      1.01 o 
   1   1  11       32.80       35.26      1.76 o 
   2   1  11       18.90       26.63      1.59 o 
   3   1  11        3.01        2.14      0.65 o 
   4   1  11       55.02       62.06      2.09 o 
   5   1  11      100.64      128.37      3.65 o 
  -6   2  11        0.13       -0.01      0.46 o 
  -5   2  11        3.81        4.00      0.82 o 
  -4   2  11        9.24       10.35      0.70 o 
  -3   2  11        9.37        8.52      0.48 o 
  -2   2  11        2.28        2.71      0.39 o 
  -1   2  11       54.00       56.93      1.46 o 
   0   2  11       37.03       36.49      1.35 o 
   1   2  11        0.82        0.75      0.51 o 
   2   2  11      103.37      105.22      3.66 o 
   3   2  11       35.61       39.59      1.90 o 
   4   2  11        1.21        1.75      0.52 o 
   5   2  11        6.49        4.55      0.69 o 
  -6   3  11        0.01       -0.14      0.54 o 
  -5   3  11        2.38        1.35      0.64 o 
  -4   3  11        0.17        0.49      0.35 o 
  -3   3  11        8.58        6.66      0.66 o 
  -2   3  11        4.34        2.68      0.40 o 
  -1   3  11        0.52        0.67      0.33 o 
   0   3  11       11.39       14.56      1.03 o 
   1   3  11        8.50       11.23      1.15 o 
   2   3  11        6.38       10.57      1.20 o 
   3   3  11        2.08        2.92      0.57 o 
   4   3  11       60.70       86.65      3.17 o 
   5   3  11        5.76        3.57      0.61 o 
  -6   4  11        0.57        0.22      0.55 o 
  -5   4  11        0.18        0.70      0.56 o 
  -4   4  11        2.21        1.49      0.44 o 
  -3   4  11       16.47       19.20      1.08 o 
  -2   4  11        5.77        4.60      0.44 o 
  -1   4  11        7.03        4.30      0.48 o 
   0   4  11        0.26       -0.30      0.37 o 
   1   4  11        5.26        4.57      0.48 o 
   2   4  11       24.88       26.07      1.09 o 
   3   4  11        0.98       -0.32      0.32 o 
   4   4  11        3.44        3.29      0.85 o 
  -5   5  11       14.48       11.53      1.38 o 
  -4   5  11        0.00        0.17      0.41 o 
  -3   5  11        8.81        7.14      0.74 o 
  -2   5  11        5.54        5.05      0.59 o 
  -1   5  11        1.79        1.10      0.36 o 
   0   5  11       49.10       39.83      2.14 o 
   1   5  11       31.68       29.59      1.52 o 
   2   5  11       13.05       12.50      2.00 o 
   3   5  11        4.69        2.28      1.19 o 
   4   5  11       96.87      110.99      6.28 o 
  -5   6  11        2.10        1.89      0.54 o 
  -4   6  11       17.73       21.25      1.60 o 
  -3   6  11        0.65        1.21      0.40 o 
  -2   6  11       45.11       51.46      3.33 o 
  -1   6  11       50.88       53.33      4.69 o 
   0   6  11       47.63       61.62      3.29 o 
   1   6  11        2.47        1.28      1.19 o 
   2   6  11       43.14       56.26      5.53 o 
   3   6  11       24.32       28.90      3.00 o 
   4   6  11        0.32        3.23      1.52 o 
  -5   7  11        0.04        0.05      0.31 o 
  -4   7  11        1.02        1.10      0.38 o 
  -3   7  11        2.54        3.60      0.79 o 
  -2   7  11        3.39        7.97      1.36 o 
  -1   7  11        7.30        6.75      3.10 o 
   0   7  11       20.04       40.34      5.80 o 
   1   7  11        7.37       16.46      3.64 o 
   2   7  11        5.18        4.99      2.29 o 
   3   7  11        5.12        6.18      1.81 o 
  -4   8  11        2.83        1.75      0.97 o 
  -3   8  11        6.02        4.29      1.10 o 
  -2   8  11        4.57        5.85      1.07 o 
  -1   8  11        0.00       -0.27      1.75 o 
   0   8  11       12.87       11.20      3.64 o 
   1   8  11        1.72        0.81      1.75 o 
   2   8  11       12.73       10.52      2.97 o 
   3   8  11        3.52        3.24      1.52 o 
  -3   9  11        0.04       -0.12      0.79 o 
  -2   9  11        3.01        2.03      0.99 o 
  -1   9  11        0.00       -0.27      1.62 o 
   0   9  11        3.30        2.02      2.29 o 
   1   9  11        5.18        1.75      2.02 o 
   2   9  11        3.46        3.64      2.16 o 
  -2  10  11        1.00        0.13      0.70 o 
  -1  10  11        6.51        7.26      2.01 o 
   0  10  11       11.51       17.41      4.32 o 
   1  10  11       11.10       13.49      3.78 o 
  -4   0  12        3.04        3.51      1.75 o 
  -3   0  12       12.67       13.73      2.19 o 
  -2   0  12       10.88       11.13      1.43 o 
  -1   0  12       11.44       14.54      2.77 o 
   0   0  12       84.29       86.84      3.00 o 
   1   0  12        9.85       14.03      1.89 o 
   2   0  12        2.69        2.29      1.08 o 
   3   0  12       34.25       43.45      3.24 o 
  -4   1  12        0.39        0.12      0.47 o 
  -3   1  12        5.27        3.09      0.53 o 
  -2   1  12       14.78       18.36      1.18 o 
  -1   1  12        4.78        7.81      0.86 o 
   0   1  12        0.23        0.06      0.34 o 
   1   1  12        7.86        4.17      2.29 o 
   2   1  12       34.52       50.63      2.49 o 
   3   1  12       15.27       17.60      1.46 o 
  -4   2  12        1.74        1.42      0.61 o 
  -3   2  12        0.17       -0.03      0.34 o 
  -2   2  12        1.04        0.28      0.34 o 
  -1   2  12        0.28       -0.01      0.36 o 
   0   2  12        4.66        3.69      0.65 o 
   1   2  12        2.95        0.76      0.49 o 
   2   2  12        2.70        3.75      0.83 o 
   3   2  12       18.30       19.32      1.57 o 
  -4   3  12        2.89        2.41      0.47 o 
  -3   3  12        3.84        3.79      0.59 o 
  -2   3  12        5.81        4.26      0.68 o 
  -1   3  12        8.10        5.71      0.66 o 
   0   3  12        9.12        8.28      1.32 o 
   1   3  12        1.71        0.60      0.39 o 
   2   3  12       59.24       51.92      2.63 o 
   3   3  12       54.01       62.84      5.60 o 
  -4   4  12        3.44        3.26      0.52 o 
  -3   4  12       21.54       22.99      1.12 o 
  -2   4  12       19.86       20.81      1.22 o 
  -1   4  12        0.01       -0.21      0.39 o 
   0   4  12       48.77       50.96      3.17 o 
   1   4  12       32.17       33.56      2.43 o 
   2   4  12        2.40        0.81      0.81 o 
  -3   5  12        0.60        0.27      0.36 o 
  -2   5  12       11.79       16.73      0.95 o 
  -1   5  12        4.96        4.12      5.26 o 
   0   5  12        0.14        0.40      1.48 o 
   1   5  12        3.59        6.21      2.29 o 
   2   5  12       35.25       47.36      5.26 o 
  -3   6  12        0.80        0.45      0.75 o 
  -2   6  12        2.95        1.93      1.04 o 
  -1   6  12        3.48       -1.05      1.10 o 
   0   6  12       20.29       21.18      4.05 o 
   1   6  12        1.28        0.81      1.62 o 
  -2   7  12       11.78       10.28      1.71 o 
  -1   7  12        1.30        0.94      1.89 o 
   0   7  12        0.16        0.54      1.62 o 
                                                 
